# Supplementary material for: Factors Associated with Low Levels of HIV Testing among Men Who Have Sex with Men (MSM) in Brazil
Source: PLoS One. 2015 Jun 22;10(6):e0130445. doi: 10.1371/journal.pone.0130445 (PMC4476690; doi:10.1371/journal.pone.0130445)
Supplement: S2 Appendix — (XLSX) [file pone.0130445.s002.xlsx]

## Sheet: dado_art ANA_mandar Ligia
id	degrre	n_mero_r	filho_1	filho_2	filho_3	municipi	id_seque	peso1	cidad	demogra	qfin3_1	escola_1	qa1_1	qa2_1	qa3_1	qa9_1	crit_bra	criterio	classe3c	qa21_1	identifica	qc1_1	qc1_3	qc2_1	teste_anter	qb1_1	qb2_1	qb3_1	qb4_1	qb5_1	qb5_2	qb5_3	qb6_1	result_ult	qb7_1	qb8_1	qb15_1	qb16_1	qb17_1	qb18_1	familia_hsh	qc3_1	qc4_1	qc5_1	qc6_1	qc7_1	sexo	qe1_1	qe2_1
1	13	01	011	012	013	1	1	0.113289	1		11	3	4	1	700	0	19	2	1	5		1	1	2		1	2		1	3	2	2	30		1	0	4	1	2	0		1	0	0	1	2		14	1
2	300	02	021	022	023	1	2	0.0049092	1		11	3	3	0	1800	1	19	2	1	3		1	1	1		1	1	1	1	2	1	1	6		1	0	0	1	1	0								11	1
3	10	03	031	032	033	1	3	0.147276	1		11	3	1	1	800	0	31	1	0	3		0	0	0		0											4	1	1	0		1	1	1	1	0		11	0
4	15	04	041	042	043	1	4	0.098184	1		30	4	1	2		1	36	0	0	0		2	0	0		1	1	2	1	5	3	3	7		1	0	1	1	3	1		1	1	1	1	0		8	0
5	11	023	0231	0232	0233	1	5	0.133887	1		11	3	4	1	415	1	17	2	1	3		1	1	2		1	2		5	5	3	3	30		1	0	4	1	1	1		1	1	1	1	1		18	0
6	10	0232	02321	02322	02323	1	6	0.147276	1		2	1	3	1	1000	1	14	2	1	5		1	1	2		0											4	1	1	1		1	1	1	1	0		14	0
7	10	05	051	052	053	1	7	0.147276	1		13	3	1	1	800	0	16	2	1			0	0	0		1	0	1	1	3	2	2	30		1	0	4	1	0	0		1	1	2	1	2		15	1
8	30	011	0111	0112	0113	1	8	0.049092	1		8	2	0	1	480	0	29	1	0	5		0	0	2		1	2		1	4	3	3	30		1	0	4	1	3	1		1	1	0	1	1		12	0
9	2	06	061	062	063	1	9	0.73638	1		11	3	3	1	0	0	16	2	1	3		2	0	0		1	0	1	1	5	3	3	90		0		4	1	4	0		0	0	0	1	3		12	0
10	2	062	0621	0622	0623	1	10	0.73638	1		12	3	3	1	0	0	16	2	1	5		0	0	2		1	0	1	0	0	0	0	30		1	0	4	1	0	0		1	1	0	1	1		8	0
11	2	053	0531	0532	0533	1	11	0.73638	1		17	4	0	1	1200	1	23	1	0	2		2	0	0		1	1	1	4	3	2	2	3		1	0	4	1	2	0		1	1	0	0	3		14	0
12	30	0622	06221	06222	06223	1	12	0.049092	1		16	4	1	1	1500	0	31	1	0	1		1	1	2		0											3	1	2	1		1	1	1	1	0		12	1
13	3	0111	01111	01112	01113	1	13	0.49092	1		11	3	3	1	350	0	18	2	1	5		4	0	0		1	1	1	1	3	2	2	30		1	0	4	1	4	1		1	1	1	1	1		12	0
14	7	063	0631	0632	0633	1	14	0.210394	1		11	3	3	2	480	1	18	2	1	3		0	0	0		1	2		1	4	3	3	30		1	0	4	1	0	1		1	1	2	1	0		14	0
15	30	032	0321	0322	0323	1	15	0.049092	1		11	3	3	1	700	1	18	2	1	5		1	1	2		1	2		1	4	3	3	30		1	0	4	1	1	1		1	1	1	1	0		13	1
16	19	06221	062211	062212	062213	1	16	0.0775137	1		12	3	3	1	550	1	17	2	1	1		1	1	1		0											4	0	1	0								14	1
17	3	051	0511	0512	0513	1	17	0.49092	1		12	3	0	1	500	0	20	2	1	3		0	0	2		0											4	0	1	0		1	0	0	1			13	1
18	200	0321	03211	03212	03213	1	18	0.0073638	1		10	2	3	1	1500	0	16	2	1	2		2	0	0		0											4	0	4	0		1	1	0	1	0		8	0
19	30	0322	03221	03222	03223	1	19	0.049092	1		11	3	0	1	1200	0	19	2	1	3		1	1	2		1	1	2	1	5	3	3	15		1	0	4	1	1	1		1	1	1	1	1		16	0
20	5	0532	05321	05322	05323	1	20	0.294552	1		17	4	3	1	1200	0	15	2	1	2		0	0	0		0											4	1	1	0		1	1	2	1	1		10	0
21	3	0323	03231	03232	03233	1	21	0.49092	1		10	2	2	1	70	1	20	2	1	2		0	0	0		0											4	1	3	0		1	1	1	1	1		13	0
22	3	0623	06231	06232	06233	1	22	0.49092	1		9	2	3	1	415	0	28	1	0	2		1	1	2		0											0	1	0	0		0	1	1	1	0		14	1
23	1	03231	032311	032312	032313	1	23	1.47276	1		11	3	3	1	610	1	22	2	1	3		0	0	0		1	2		1	3	2	2	30		1	0	4	1	1	1		1	0	0	0			12	0
24	1	03232	032321	032322	032323	1	24	1.47276	1		7	1	3	1	0	0	16	2	1	5		0	0	0		1	1	1	1	4	3	3	15		1	0	4	1	4	0		1	1	1	1	0		13	0
25	3	03233	032331	032332	032333	1	25	0.49092	1		9	2	3	2	0	0	14	2	1	5		2	0	0		0											4	0	0	0		1	1	2	1	0		12	0
26	5	032323	0323231	0323232	0323233	1	26	0.294552	1		7	1	3	1	0	0	25	1	0	5		2	0	0		1	1	1	1	3	2	2	30		1	0	4	1	4	1		1	1	1	1	1		9	0
27	10	032321	0323211	0323212	0323213	1	27	0.147276	1		12	3	3	2	2200	1	21	2	1	1		2	0	0		1	1	2	1	3	2	2	30		1	0	4	1	4	1		1	1	1	1	2		12	0
28	1	0621	06211	06212	06213	1	28	1.47276	1		11	3	0	1	0	0	14	2	1	5		0	0	0		0											4	1	0	0		1	0	0	1	4		12	0
29	25	01111	011111	011112	011113	1	29	0.0589104	1		10	2	0	1	0	0	21	2	1	5		0	0	0		0											4	0	1	0		1	1	1	1	1		15	0
30	3	06211	062111	062112	062113	1	30	0.49092	1		4	1	3	1	0	0	23	1	0	5		0	0	0		0											4	0	0	0		1	1	1	1	0		14	0
31	2	032311	0323111	0323112	0323113	1	31	0.73638	1		9	2	3	1	0	0	18	2	1	5		1	1	2		0											4	0	4	0		0	0	0	0			17	1
32	5	032312	0323121	0323122	0323123	1	32	0.294552	1		9	2	3	1	340	0	19	2	1	2		1	1	2		0											4	0	2	0		1	1	1	1	0		15	1
33	8	032313	0323131	0323132	0323133	1	33	0.184095	1		11	3	3	1	300	0	18	2	1	2		1	1	2		0											4	0	4	0		0	0	0	0			20	1
34	30	06212	062121	062122	062123	1	34	0.049092	1		9	2	3	1	0	1	12	3	2	5		2	0	0		0											4	1	1	0		0	1	2	1	1		5	0
35	5	0113	01131	01132	01133	1	35	0.294552	1		11	3	3	1	0	0	24	1	0	5		1	1	2		1	2			5	3	3			1	0	4	0	1	0		1	0	0	1	2		15	1
36	15	06222	062221	062222	062223	1	36	0.098184	1		11	3	0	1	0	0	31	1	0	5		0	0	2		1	0	4	4	5	3	3	30		1	0	4	0	1	0		2	0	1	1	1		13	1
37	25	02323	023231	023232	023233	1	37	0.0589104	1		11	3	3	1	0	1	17	2	1	5		0	0	0		1	2		1	3	2	2	1		1	0	3	0	1	1		1	1	1	1	1		15	1
38		0323132	03231321	03231322	03231323	1	38		1
40	3	0323133	03231331	03231332	03231333	1	40	0.49092	1		1	1	3	1	0	0	31	1	0	5		1	1	2		1	2		5	4	3	3	5		1	0	4	0	0	0		0	1	1	0	0		17	1
41	15	061	0611	0612	0613	1	41	0.098184	1		8	2	3	1	0	0	20	2	1	5		0	0	0		0											4	0	4	0		0	0	0	0			16	0
42	2	062121	0621211	0621212	0621213	1	42	0.73638	1		11	3	3	1	415	0	15	2	1	2		0	0	0		0											4	0	1	0		1	1	0	1	4		17	0
43	1	03231332	032313321	032313322	032313323	1	43	1.47276	1		11	3	1	1	350	0	13	3	2	1		1	1	2		0											4	0	1	0		0	0	0	0			16	1
45	10	06232	062321	062322	062323	1	45	0.147276	1		10	2	0	1	80	1	10	3	2	3		2	0	0		1	3		2	9	4	4	4		2		1	1	0	0		1	1	1	1	1		8	0
46	2	0323111	03231111	03231112	03231113	1	46	0.73638	1		10	2	0	1	260	0	18	2	1	2		1	1	2		0											4	0	2	0		0	1	0	1	4		16	0
48	1	0323113	03231131	03231132	03231133	1	48	1.47276	1		10	2	3	1	380	0	20	2	1	2		1	1	2		0											4	1	4	0		0	0	0	0			15	0
49	10	021	0211	0212	0213	1	49	0.147276	1		11	3	3	1	890	1	25	1	0	0		0	0	0		1	1	1	1	3	2	2	30		1	0	0	1	1	0		1	1	1	1	0		12	0
50	15	062222	0622221	0622222	0622223	1	50	0.098184	1		10	2	3	1	0	0	28	1	0	5		1	1	2		1	2		4	4	3	3	3		1	0	4	1	1	0		1	1	1	1	1		12	0
52	1	06231	062311	062312	062313	1	52	1.47276	1		5	1	3	1	0	0	19	2	1	5		1	1	2		0											4	1	1	0		1	1	2	1	0		14	1
53	5	06213	062131	062132	062133	1	53	0.294552	1		11	3	3	1	0	0	16	2	1	5		1	1	2		0											4	1	0	0		1	0	0	0			12	1
55	3	03231321	032313211	032313212	032313213	1	55	0.49092	1		5	1	1	1	400	1	20	2	1	2		1	1	2		0											4	0	1	0		0	0	0	0			11	1
56	7	0323211	03232111	03232112	03232113	1	56	0.210394	1		9	2	0	1	600	1	16	2	1	2		4	0	2		0											4	1	1	0		0	0	2	0			13	1
58	19	062122	0621221	0621222	0621223	1	58	0.0775137	1		4	1	3	1	75	0	22	2	1	5		0	0	0		1	1	1	1	3	2	2	30		1	0	4	1	4	0		1	1	0	1	2		7	0
59	1	062123	0621231	0621232	0621233	1	59	1.47276	1		9	2	0	1	800	1	19	2	1	3		1	1	2		1	1	1	1	4	3	3	1		1	0	3	1	0	0		0	1	2	1	1		13	1
60	4	0323213	03232131	03232132	03232133	1	60	0.36819	1		10	2	1	1	898	0	19	2	1	1		0	0	0		1	1	2	4	0	0	0	5		1	0	4	0	4	1		0	2	2	0			18	0
61	150	03232111	032321111	032321112	032321113	1	61	0.0098184	1		5	1	0	1	400	0	25	1	0	5		2	0	0		0											4	1	4	0		2	1	0	1	1		7	0
62	2	03232113	032321131	032321132	032321133	1	62	0.73638	1		7	1	3	1	0	0	19	2	1	5		1	1	2		0											4	0	2	0		0	1	0	1	2		13	0
63	30	0231	02311	02312	02313	1	63	0.049092	1		11	3	3	1	800	1	15	2	1	3		2	0	0		1	3		1	4	3	3	30		1	0	2	0	2	1		1	0	2	1	0		13	0
64	60	05321	053211	053212	053213	1	64	0.024546	1		21	4	3	2	2500	0	21	2	1	0		2	0	2		1	1	2	1	3	2	2	30		1	0	4	1	1	1		0	1	0	0	3		13	0
65	12	05322	053221	053222	053223	1	65	0.12273	1		19	4	3	2	500	0	22	2	1	3		0	0	0		1	2		0	3	2	2	30		1	0	1	1	3	1		1	1	1	1	1		12	0
67	100	03213	032131	032132	032133	1	67	0.0147276	1		6	1	3	1	470	0	20	2	1	2		2	0	0		0											4	1	1	0		1	1	1	1	2		16	0
68	10	06233	062331	062332	062333	1	68	0.147276	1		10	2	3	1	0	0	27	1	0	5		4	0	0		0											4	1	1	0		1	1	1	1	0		15	0
69	25	03232133	032321331	032321332	032321333	1	69	0.0589104	1		10	2	0	1	1500	1	15	2	1	3		4	0	2		1	1	1	0	8	2	2	9		1	0	4	0	1	0		1	1	1	1	0		9	0
70	13	03232112	032321121	032321122	032321123	1	70	0.113289	1		13	3	3	0	415	0	33	1	0	1		1	1	2		0											4	0	1	1		0	0	0	0			12	1
71	4	03232131	032321311	032321312	032321313	1	71	0.36819	1		5	1	0	1	180	0	19	2	1	2		0	0	1		0											4	0	3	0								11	1
72	20	03232132	032321321	032321322	032321323	1	72	0.073638	1		8	2	3	1	0	0	17	2	1	5		0	0	0		0											4	0	4	0		1	1	1	1	0		12	0
73	3	053221	0532211	0532212	0532213	1	73	0.49092	1		10	2	3	1	600	1	17	2	1	5		2	0	0		1	1	2	4	3	2	2	1		1	0	4	1	0	0		1	1	1	1	0		12	0
75	5	053223	0532231	0532232	0532233	1	75	0.294552	1		11	3	1	1	700	0	17	2	1	2		0	0	0		1	2		3	0	0	0	7		1	0	4	1	0	1		1	2	2	0			15	0
76	8	053222	0532221	0532222	0532223	1	76	0.184095	1		15	4	3	1	0	0	14	2	1	5		2	0	0		1	0	2	1	3	2	2	15		1	0	4	1	1	0		1	1	0	1	3		6	0
77	4	062333	0623331	0623332	0623333	1	77	0.36819	1		10	2	0	1	0	0	16	2	1	5		0	0	0		1	2		4	3	2	2			1	0	4	1	4	0			1	0	1	2		12	0
78	3	062332	0623321	0623322	0623323	1	78	0.49092	1		10	2	0	1	0	0	16	2	1	5		1	1	2		0											4	0	0	0		0	0	0	1	3		16	1
79	3	062331	0623311	0623312	0623313	1	79	0.49092	1		14	3	3	3	500	0	20	2	1	2		1	1	2		0											4	0	0	0		0	1	0	1	4		16	0
80	30	0323231	03232311	03232312	03232313	1	80	0.049092	1		8	2	3	1	150	0	23	1	0	5		1	1	2		0											4	0	1	0		1	1	1	1	0		10	0
81	5	06223	062231	062232	062233	1	81	0.294552	1		11	3	3	1	360	0	31	1	0	5		3	2	1		0											4	0	0	0								15	0
82	25	03212	032121	032122	032123	1	82	0.0589104	1		13	3	3	1	415	1	23	1	0	5		4	0	2		1	1	1	1	3	2	2	30		1	0	4	1	1	0		0	1	1	1	0		7	0
83	4	0532231	05322311	05322312	05322313	1	83	0.36819	1		11	3	3	1	600	0	25	1	0	5		0	0	0		1	0	2	4	3	2	2	15		1	0	4	1	0	0		1	1	0	1	1		20	0
84	3	0532232	05322321	05322322	05322323	1	84	0.49092	1		13	3	3	1		0	29	1	0	5		2	0	0		1	1	1	4	3	2	2	7		1	1	4	1		0		1	1	1	1	4		16	0
85	5	023231	0232311	0232312	0232313	1	85	0.294552	1		13	3	2	2	1200	0	27	1	0	1		1	1	2		0											3	1	2	0		0	1	2	0	0		12	1
86	30	032121	0321211	0321212	0321213	1	86	0.049092	1		12	3	3	1	580	0	26	1	0	1		0	0	2		1	0	2	5	9	4	4	3		1	0	1	1	0	0		0	1	1	1	0		18	1
87	40	0532221	05322211	05322212	05322213	1	87	0.036819	1		20	4	3	1	100	0	14	2	1	5		4	0	2		0											4	1	4	1		0	0	0	0			12	0
88	20	0623333	06233331	06233332	06233333	1	88	0.073638	1		11	3	3	3	450	1	12	3	2	2		2	0	0		0											4	1	0	0		0	1	0	1	1		15	0
89	4	0623332	06233321	06233322	06233323	1	89	0.36819	1		9	2	1	1	0	0	21	2	1	5		1	1	2		0											4	1	1	0		0	0	0	0			9	1
90	7	0623331	06233311	06233312	06233313	1	90	0.210394	1		8	2	3	1	0	0	14	2	1	5		4	0	2		0											4	0	0	0		0	0	0	0			16	1
91	3	06233332	062333321	062333322	062333323	1	91	0.49092	1		11	3	3	2	529	1	16	2	1	1		0	0	0		0											4	0	4	0		1	1	1	1	1		13	1
92	10	012	0121	0122	0123	1	92	0.147276	1		13	3	3	1	2150	0	27	1	0	1		2	0	0		0											1	1	1	0		0	0	0	0			15	0
93	9	0621222	06212221	06212222	06212223	1	93	0.16364	1		4	1	3	1	50	1	9	3	2	3		4	0	2		0											4	0	1	0		1	1	1	1	3		11	0
95	20	032122	0321221	0321222	0321223	1	95	0.073638	1		11	3	0	1	0	0	15	2	1	5		2	0	0		1	2		1	4	3	3	90		1	0	4	1	2	1		1	1	1	1	1		7	0
96	3	03231323	032313231	032313232	032313233	1	96	0.49092	1		11	3	3	1	400	0	13	3	2	3		1	1	2		0											4	0	0	0		0	0	0	0			13	1
97	2	03231322	032313221	032313222	032313223	1	97	0.73638	1		7	1	4	0	480	1	22	2	1	2		1	1	2		0											4	0	1	0		0	0	0	0			17	1
98	4	0121	01211	01212	01213	1	98	0.36819	1		11	3	3	1	590	0	17	2	1	5		4	0	0		1	1	2	1	3	2	2	45		1	1	4	0		1		1	0	0	1	1		13	0
99	10	032313212	0323132121	0323132122	0323132123	1	99	0.147276	1		11	3	0	1	700	1	20	2	1	3		1	1	2		0											4	1	1	0		0	1	1	0	1		12	1
100	1	032313211	0323132111	0323132112	0323132113	1	100	1.47276	1		8	2	3	1	480	0	22	2	1	1		1	1	2		1	1	1	5	0	0	0	16		1	0	4	0	4	0		0	0	0	0			17	1
101	4	0323132112	03231321121	03231321122	03231321123	1	101	0.36819	1		6	1	3	1	0	0	29	1	0	5		1	1	2		0											4	0	1	0		0	0	0	0			14	1
102	2	0323132113	03231321131	03231321132	03231321133	1	102	0.73638	1		10	2	3	1	80	0	23	1	0	3		1	1	1		0											4	1	1	3								17	0
104	80	053211	0532111	0532112	0532113	1	104	0.0184095	1		16	4	0	1	1300	0	29	1	0	1		2	0	0		1	2		4	5	3	3	20		1	0	4	1	3	0		1	1	2	1	0		11	1
105	3	0321221	03212211	03212212	03212213	1	105	0.49092	1		11	3	3	1	415	1	16	2	1	2		2	0	0		0											1	1	1	1		1	1	1	1	0		16	0
106	3	07	071	072	073	1	106	0.49092	1				3	1	1300	0	28	1	0	1		2	0	0		0											4	1	4	0		1	1	1	1	1		15	0
107	3	0532111	05321111	05321112	05321113	1	107	0.49092	1		17	4	0	1	5000	1	31	1	0	1		2	0	0		1	2		2	1	1	2	10		1	0	0	1	2	3		1	1	0	0	2		14	0
108	3	032321331	0323213311	0323213312	0323213313	1	108	0.49092	1		14	3	3	0	2000	1	26	1	0	3		3	2	1		1	1	1	4	5	3	3	35		1	0	4	1	1	3								12	1
109	2	0321222	03212221	03212222	03212223	1	109	0.73638	1		8	2	3	2	490	0	32	1	0	3		4	0	2		1	3		1	3	2	2	30		1	0	4	1	1	1		1	0	0	1	3		18	0
110	3	08	081	082	083	1	110	0.49092	1		11	3	1	1	480	1	16	2	1	1		0	0	0		1	0	2	1	5	3	3	21		1	0	4	1	3	1		0	1	2	1	3		11	0
111	35	09	091	092	093	1	111	0.0420788	1		11	3	0	1	800	1	17	2	1	3		0	0	0		0											4	1	0	1		1	1	1	1	1		14	0
112	40	091	0911	0912	0913	1	112	0.036819	1		11	3	1	1	800	1	18	2	1	3		0	0	0		1	3		1	5	3	3	30		1	0	4	1	4	1		1	1	1	1	0		14	0
113	10	043	0431	0432	0433	1	113	0.147276	1		7	1	0	1	0	0	31	1	0	5		4	0	2		0											4	1	4	0		1	1	1	1	3		12	0
114	30	092	0921	0922	0923	1	114	0.049092	1		9	2	1	1	0	0	17	2	1	5		1	1	2		1	1	1	1	5	3	3	15		1	0	4	1	1	0		1	1	0	0	1		14	0
115	20	0922	09221	09222	09223	1	115	0.073638	1		13	3	3	1	490	0	21	2	1	5		1	1	2		0											4	1	0	0		1	1	1	1	1		15	1
116	35	0122	01221	01222	01223	1	116	0.0420788	1		10	2	3	1	415	0	21	2	1	5		0	0	2		1	2		1	5	3	3	30		1	0	4	1	1	0		0	2	0	1	4		14	1
117	5	0123	01231	01232	01233	1	117	0.294552	1		12	3	0	1	0	1	15	2	1	5		1	1	1		0											4	1	1	1								15	0
118	10	093	0931	0932	0933	1	118	0.147276	1		11	3	3	2	1000	0	19	2	1	1		1	1	2		1	2		1	6	0	0	2		1	0	4	1	3	1		1	1	1	1	0		13	0
119	10	0923	09231	09232	09233	1	119	0.147276	1		15	4	3	1	400	0	20	2	1	5		0	0	0		0											4	1	1	0		1	1	1	1	1		14	0
120	12	0921	09211	09212	09213	1	120	0.12273	1		10	2	3	2	1200	1	24	1	0	3		2	0	0		1	0	3	0	5	3	3	3		1	0	4	1	2	1		1	1	1	1	1		15	1
121	25	0432	04321	04322	04323	1	121	0.0589104	1		11	3	0	1	900	0	33	1	0	1		0	0	0		0											4	1	0	0		1	1	1	1	0		19	0
122	25	0431	04311	04312	04313	1	122	0.0589104	1		10	2	0	1	1500	0	19	2	1	0		2	0	0		1	2		4	2	1	1	8		1	0	0	1	1	0		1	1	1	0	1		13	0
123	10	09231	092311	092312	092313	1	123	0.147276	1		12	3	3	1	0	0	22	2	1	5		1	1	0		0											4	1	0	0		1	1	0	1	2		14	0
124	10	09232	092321	092322	092323	1	124	0.147276	1		10	2	0	1	300	0	22	2	1	3		1	1	2		1	0	1	1	3	2	2	30		1	0	4	1	1	1		1	1	1	1	1		16	0
125	3	09233	092331	092332	092333	1	125	0.49092	1		7	1	0	1	415	0	29	1	0	1		0	0	0		0											4	0	4	0		0	1	1	0	4		15	0
126	30	09213	092131	092132	092133	1	126	0.049092	1		12	3	3	1	0	1	19	2	1	5		2	0	0		0											1	1	1	0		1	1	1	1	3		17	0
127	2	09211	092111	092112	092113	1	127	0.73638	1		8	2	0	1	700	0	19	2	1	1		1	1	2		0											4	0	0	0		1	1	1	1	1		11	0
128	10	092321	0923211	0923212	0923213	1	128	0.147276	1		10	2	3	1	360	0	17	2	1	1		2	0	0		0											4	1	1	0		1	0	0	1	3		15	1
129	15	04313	043131	043132	043133	1	129	0.098184	1		11	3	3	1	500	0	26	1	0	3		1	1	2		1	1	1	1	4	3	3	30		1	0	4	1	1	0		1	0	0	0			12	1
130	5	04311	043111	043112	043113	1	130	0.294552	1		9	2	1	1	0	0	20	2	1	5		1	1	2		0											4	0	0	0		0	0	0	0			15	0
131	5	04312	043121	043122	043123	1	131	0.294552	1		10	2	3	1	0	0	20	2	1	5		3	2	1		0											4	1	0	0								14	1
132	5	0911	09111	09112	09113	1	132	0.294552	1		11	3	3	1	415	1	19	2	1	5		1	1	2		0											4	0	3	0		0	0	0	0			12	1
133	3	092322	0923221	0923222	0923223	1	133	0.49092	1		9	2	3	1	600	0	23	1	0	2		1	1	2		0											3	0	1	0		1	0	0	0			16	1
134	10	0923211	09232111	09232112	09232113	1	134	0.147276	1		14	3	1	1	1200	1	30	1	0	1		2	0	0		1	2		1	3	2	2	20		1	0	1	1	1	0		1	1	1	1	0		19	0
135	6	0923212	09232121	09232122	09232123	1	135	0.24546	1		11	3	3	1	500	0	24	1	0	1		0	0	0		1	1	1	4	8	2	2	3		1	0	4	0	0	0		1	1	1	1	4		8	0
136	3	0212	02121	02122	02123	1	136	0.49092	1		14	3	2	1	900	0	25	1	0	0		1	1	2		1	1	1	0	3	2	2	15		1	0	4	1	2	1		0	0	0	0			16	1
137	10	0213	02131	02132	02133	1	137	0.147276	1		9	2	0	1	0	0	21	2	1	5		0	0	2		0											4	0	1	0		1	1	1	1	3		16	1
138	10	01232	012321	012322	012323	1	138	0.147276	1		5	1	3	1	0	0	22	2	1	5		0	0	2		0											4	1	4	0		1	0	0	0			15	1
139	15	043131	0431311	0431312	0431313	1	139	0.098184	1		11	3	3	2	0	0	23	1	0	5		1	1	2		0											4	1	1	0		1	1	0	1	2		8	0
140	10	0431313	04313131	04313132	04313133	1	140	0.147276	1		15	4	3	3	810	1	27	1	0	0		1	1	2		1	1	1	3	0	0	0	3		1	0	4	1	2	1		1	1	0	0	3		11	1
141	5	0431311	04313111	04313112	04313113	1	141	0.294552	1		9	2	3	1	500	0	18	2	1	1		2	0	0		1	1	3	4	0	0	0	2		1	0	4	0	1	1		1	1	1	1	1		17	0
142	2	0431312	04313121	04313122	04313123	1	142	0.73638	1		7	1	3	3	415	0	19	2	1	3		1	1	2		0											4	0	1	0		1	0	0	0			14	1
143	4	071	0711	0712	0713	1	143	0.36819	1		15	4	1	1	800	0	29	1	0	2		1	1	2		0											0	1	2	0		1	0	0	0			12	1
144	10	072	0721	0722	0723	1	144	0.147276	1		5	1	3	1	0	0	15	2	1	5		2	0	0		0											4	1	2	0		1	1	1	1	1		6	0
145	5	043132	0431321	0431322	0431323	1	145	0.294552	1		6	1	3	1	700	0	16	2	1	3		1	1	2		0											4	1	4	0		0	0	0	0			13	1
146	2	043133	0431331	0431332	0431333	1	146	0.73638	1		11	3	0	1	530	0	29	1	0	3		3	2	2		0											4	1	1	0		0	0	0	0			14	1
147	25	081	0811	0812	0813	1	147	0.0589104	1		13	3	3	1	800	0	31	1	0	1		0	0	0		1	0	3	4	5	3	3	1		1	0	0	1	0	0		1	1	0	1	0		18	1
148	40	083	0831	0832	0833	1	148	0.036819	1		10	2	3	1	415	1	18	2	1	5		1	1	2		1	1	3	1	3	2	2	30		1	0	4	1	1	1		0	1	0	1	2		11	1
149	20	082	0821	0822	0823	1	149	0.073638	1		14	3	3	1	1500	0	19	2	1	1		2	0	0		1	0	1	1	2	1	1	7		1	0	0	1	1	1		0	0	0	1	0		14	0
150	20	042	0421	0422	0423	1	150	0.073638	1		11	3	0	1	1200	0	21	2	1	5		1	1	2		1	2		4	4	3	3	30		1	1	4	1		0		0	0	0	1	4		13	1
151	15	02131	021311	021312	021313	1	151	0.098184	1		8	2	0	1	600	0	21	2	1	3		2	0	2		0											4	1	1	0		1	1	0	1	1		15	0
152	15	073	0731	0732	0733	1	152	0.098184	1		10	2	3	2	0	0	22	2	1	5		0	0	0		0											4	1	1	0		1	1	2	1	0		17	0
153	20	0721	07211	07212	07213	1	153	0.073638	1		7	1	3	1	415	0	15	2	1	5		1	1	2		0											4	1	0	0		1	0	0	0			12	0
154	10	10	101	102	103	1	154	0.147276	1		12	3	3	1	1000	0	31	1	0	2		1	1	2		1	1	1	1	4	3	3	30		1	0	0	1	1	1		1	0	0	1	4		15	1
155	5	0821	08211	08212	08213	1	155	0.294552	1		10	2	3	1	600	0	25	1	0	2		2	0	0		0											4	1	1	0		0	1	1	1	1		17	0
156	1	0423	04231	04232	04233	1	156	1.47276	1		10	2	3	1	350	0	21	2	1	2		0	0	0		1	1	1	1	4	3	3	40		1	0	3	1	4	0		1	1	0	1	1		12	0
157	10	0421	04211	04212	04213	1	157	0.147276	1		8	2	0	1	600	0	20	2	1	1		1	1	2		0											4	1	4	0		1	1	0	1	1		7	0
158	4	01231	012311	012312	012313	1	158	0.36819	1		11	3	3	1	60	0	15	2	1	5		3	2	1		0											0	0	1	0								19	1
159	4	04313121	043131211	043131212	043131213	1	159	0.36819	1		10	2	3	1	0	0	26	1	0	5		1	1	2		0											4	1	2	0		1	0	0	0			18	0
160	22	0422	04221	04222	04223	1	160	0.0669436	1		12	3	3	1	0	0	35	0	0	5		4	0	2		1	1	1	1	4	3	3	10		1	0	4	1	2	0		0	0	0	0			13	0
161	10	0822	08221	08222	08223	1	161	0.147276	1		10	2	3	1	400	0	27	1	0	2		0	0	0		0											4	1	1	0		1	0	0	0			14	0
162	8	0823	08231	08232	08233	1	162	0.184095	1		10	2	1	1	415	0	15	2	1	5		1	1	2		0											4	0	1	0		1	0	0	0			15	0
163	5	0431321	04313211	04313212	04313213	1	163	0.294552	1		11	3	3	1	0	0	15	2	1	5		1	1	2		1	2		1	5	3	3	5		1	0	4	0	0	0		1	0	1	1	4		11	1
164	5	0431323	04313231	04313232	04313233	1	164	0.294552	1		7	1	3	1	0	0	15	2	1	5		3	2	2		0											4	1	1	0		0	0	0	0			16	1
165	3	0431322	04313221	04313222	04313223	1	165	0.49092	1		9	2	0	1	400	0	11	3	2	5		1	1	2		0											4	0	0	0		0	0	0	0			18	1
166	2	04313123	043131231	043131232	043131233	1	166	0.73638	1		9	2	0	1	0	0	23	1	0	5		2	0	2		0											4	0	1	0		0	0	0	0			17	1
167	40	04232	042321	042322	042323	1	167	0.036819	1		10	2	3	1	415	1	16	2	1	2		0	0	0		1	1	1	1	3	2	2	15		1	0	4	0	1	1		1	1	2	1	0		14	0
168	8	04233	042331	042332	042333	1	168	0.184095	1		10	2	0	1	300	1	14	2	1	2		2	0	0		1	0	1	1	3	2	2	22		1	0	4	1	3	1		1	1	1	1	1		12	0
169	1	04313122	043131221	043131222	043131223	1	169	1.47276	1		11	3	3	0	1600	1	19	2	1	1		1	1	2		1	0	1	4	5	3	3	15		1	0	4	1	1	0		0	0	0	0			8	1
170	9	04231	042311	042312	042313	1	170	0.16364	1		5	1	3	4	300	0	18	2	1	5		0	0	2		0											4	0	4	0		1	1	0	1	4		7	0
171	20	02132	021321	021322	021323	1	171	0.073638	1		5	1	3	3	300	1	14	2	1	3		0	0	0		0											4	1	4	0		1	1	0	1	0		15	0
172		08221	082211	082212	082213	1	172		1		10	2
173	5	02123	021231	021232	021233	1	173	0.294552	1		12	3	0	1	800	1	20	2	1	1		1	1	2		0											1	1	1	0		1	0	0	1	1		13	1
174	10	02121	021211	021212	021213	1	174	0.147276	1		11	3	3	3	500	1	18	2	1	1		3	2	2		0											4	1	2	0								9	1
175	1	02133	021331	021332	021333	1	175	1.47276	1		12	3	3	1	0	0	22	2	1	5		0	0	2		0											4	1	2	0		1	0	0	0			16	0
176	4	082211	0822111	0822112	0822113	1	176	0.36819	1		8	2	3	1	500	1	14	2	1	3		1	1	2		0											4	0	1	0		0	0	0	0			16	2
177	20	082213	0822131	0822132	0822133	1	177	0.073638	1		12	3	3	1	400	0	20	2	1	2		1	1	2		0											4	1	1	0		1	1	1	1	0		14	0
178	4	08222	082221	082222	082223	1	178	0.36819	1		12	3	0	1	450	1	18	2	1	5		1	1	2		0											4	1	3	0		1	0	0	0			20	1
179	5	04211	042111	042112	042113	1	179	0.294552	1		11	3	0	1	415	0	29	1	0	1		2	0	0		0											4	1	2	0		1	1	0	1	1		18	0
180	20	04212	042121	042122	042123	1	180	0.073638	1		11	3	3	1	450	0	18	2	1	5		2	0	0		1	0	1	1	3	2	2	7		1	0	4	1	0	1		0	1	1	1	1		16	0
181	5	08223	082231	082232	082233	1	181	0.294552	1		9	2	3	1	0	0	18	2	1	5		1	1	2		0											4	1	1	0		1	1	0	0	2		11	0
182	2	0722	07221	07222	07223	1	182	0.73638	1		9	2	0	1	0	0	14	2	1	5		2	0	0		1	1	1	1	7	2	2	30		2		4	1	2	0		1	1	2	1	0		16	0
183	4	042331	0423311	0423312	0423313	1	183	0.36819	1		10	2	3	1	200	0	18	2	1	2		2	0	2		0											4	1	0	0		1	0	0	0			13	0
184	300	042332	0423321	0423322	0423323	1	184	0.0049092	1		11	3	3	1	2000	1	24	1	0	3		1	1	2		1	1	1	1	1	1	2	2		1	0	0	1	1	0		1	1	1	1	1		7	0
185	4	01221	012211	012212	012213	1	185	0.36819	1		11	3	3	1	415	0	21	2	1	1		1	1	2		0											4	0	1	0		0	0	0	0			16	0
186	5	04221	042211	042212	042213	1	186	0.294552	1		10	2	3	1	0	0	17	2	1	5		0	0	0		1	1	1	1	3	2	2	30		1	0	4	1	1	0		1	1	0	0	2		14	1
187	20	08212	082121	082122	082123	1	187	0.073638	1		12	3	0	1	800	0	31	1	0	1		1	1	2		1	1	3	2	1	1	2	1		1	0	0	1	1	0		1	2	0	1	2		14	1
188	5	082222	0822221	0822222	0822223	1	188	0.294552	1		11	3	3	1	700	1	25	1	0	1		2	0	0		0											4	1	3	1		1	1	0	1	1		6	0
189	10	0733	07331	07332	07333	1	189	0.147276	1		11	3	3	1	800	0	23	1	0	5		1	1	2		0											4	1	2	1		1	0	0	1	4		12	1
190	5	043131211	0431312111	0431312112	0431312113	1	190	0.294552	1		12	3	4	1	0	0	18	2	1	5		4	0	0		0											4	0	1	0		0	0	0	0			19	0
191	10	043131212	0431312121	0431312122	0431312123	1	191	0.147276	1		11	3	3	1	450	0	17	2	1	2		1	1	2		0											4	1	1	0		1	1	1	1	1		17	1
192	3	08231	082311	082312	082313	1	192	0.49092	1		11	3	3	1	415	0	12	3	2	5		2	0	0		0											4	1	2	0		1	1	2	1	1		12	0
193	3	082221	0822211	0822212	0822213	1	193	0.49092	1		12	3	3	1	0	0	23	1	0	5		3	2	2		1	2		1	5	3	3	30		1	0	4	1	1	0		1	0	0	0			13	1
194	5	0723	07231	07232	07233	1	194	0.294552	1		11	3	3	1	0	0	19	2	1	5		0	0	0		1	2		1	4	3	3	1		1	0	4	0	0	0		1	1	0	1	0		12	0
195	23	04313133	043131331	043131332	043131333	1	195	0.064033	1		11	3	0	1	415	1	17	2	1	0		1	1	2		0											0	0	1	0		1	1	1	1	1		17	1
196	8	04313132	043131321	043131322	043131323	1	196	0.184095	1		10	2	3	1	600	0	19	2	1	4		1	1	2		1	0	1	1	0	0	0	7		1	0	0	0	1	0		1	0	0	0			17	1
197	9	08211	082111	082112	082113	1	197	0.16364	1		11	3	3	1	630	0	24	1	0	2		1	1	2		1	1	2	1	5	3	3	4		1	0	4	0	0	0		1	0	0	1	1		12	0
198	10	04313131	043131311	043131312	043131313	1	198	0.147276	1		9	2	3	1	460	0	11	3	2	1		1	1	2		1	0	1	3	0	0	0	1		1	0	4	0	1	0		1	0	0	0			15	1
199	10	082112	0821121	0821122	0821123	1	199	0.147276	1		9	2	0	1	600	0	24	1	0	3		1	1	2		0											4	1	4	0		1	1	0	1	0		16	1
200	10	08213	082131	082132	082133	1	200	0.147276	1		12	3	3	1	0	0	19	2	1	5		0	0	0		0											4	0	1	0		1	1	1	1	1		16	0
201	2	082111	0821111	0821112	0821113	1	201	0.73638	1		10	2	3	1	0	0	18	2	1	5		0	0	0		0											4	0	2	0		0	1	1	1	1		10	0
202	80	043131321	0431313211	0431313212	0431313213	1	202	0.0184095	1		10	2	3	1	575	1	22	2	1	0		1	1	2		1	0	2	1	1	1	2	8		2		0	1	0	1		1	1	0	1	1		12	1
203	3	082132	0821321	0821322	0821323	1	203	0.49092	1		11	3	1	1	3000	1	18	2	1	3		1	1	2		1	1	1	1	5	3	3	1		1	0	2	0	1	0		1	2	2	1	2		16	0
204	3	082131	0821311	0821312	0821313	1	204	0.49092	1		10	2	3	1	0	0	17	2	1	5		0	0	0		0											4	0	1	0		1	1	0	1	1		14	0
205	20	101	1011	1012	1013	1	205	0.073638	1		13	3	3	1	0	0	27	1	0	5		2	0	0		1	1	2	4	5	3	3	30		1	0	4	1	1	0		1	0	0	1	4		18	0
206	30	082133	0821331	0821332	0821333	1	206	0.049092	1		11	3	0	1	0	0	24	1	0	5		0	0	0		0											4	1	1	0		1	1	1	1	1		16	1
207	4	102	1021	1022	1023	1	207	0.36819	1		10	2	0	1	400	0	20	2	1	5		0	0	0		0											4	1	1	0		1	1	0	1	3		12	0
208	20	09232123	092321231	092321232	092321233	1	208	0.073638	1		12	3	3	1	0	0	18	2	1	5		2	0	2		1	2		0	3	2	2	30		1	0	4	1	2	1		1	1	1	1	1		14	0
209	10	07332	073321	073322	073323	1	209	0.147276	1		12	3	1	1	0	0	16	2	1	5		2	0	0		1	2		1	3	2	2			1	0	4	1	3	1		1	0	0	1	1		14	1
210	5	07331	073311	073312	073313	1	210	0.294552	1		11	3	1	1	980	0	19	2	1	2		2	0	0		1	3		1	1	1	2	30		1	1	1	1		0		1	1	1	1	1		12	0
211	5	08232	082321	082322	082323	1	211	0.294552	1		13	3	3	1	545	1	20	2	1	5		1	1	2		0											4	0	0	0		1	1	1	1	1		16	0
212	10	043131223	0431312231	0431312232	0431312233	1	212	0.147276	1		11	3	0	1	450	0	17	2	1	1		0	0	0		1	0	1	4	0	0	0	1		1	0	4	1	1	1		1	1	1	1	1		15	0
213	5	04213	042131	042132	042133	1	213	0.294552	1		11	3	3	1	0	0	20	2	1	5		0	0	0		0											4	1	0	0		0	0	0	0			12	1
214	7	0933	09331	09332	09333	1	214	0.210394	1		10	2	3	1	0	0	17	2	1	5		0	0	0		0											4	0	1	1		1	1	1	1	1		14	0
215	12	0913	09131	09132	09133	1	215	0.12273	1		11	3	3	1	120	0	35	0	0	5		1	1	2		0											4	0	1	0		0	0	0	0			15	1
216	4	043113	0431131	0431132	0431133	1	216	0.36819	1		6	1	3	1	0	0	15	2	1	5		1	1	2		1	1		1	4	3	3	2		1	0	1	0	0	0		0	0	0	0			14	1
217	5	0932	09321	09322	09323	1	217	0.294552	1		10	2	3	1	400	1	16	2	1	1		1	1	2		1	0	1	1	5	3	3	30		1	0	4	0	0	1		1	1	1	1	1		14	1
218	50	0923221	09232211	09232212	09232213	1	218	0.0294552	1		10	2	3	1	500	0	23	1	0	5		2	0	0		1	2		1	6	0	0	30		1	0	4	1	1	0		1	1	1	1	1		15	0
219	3	0923223	09232231	09232232	09232233	1	219	0.49092	1		11	3	3	1	0	0	12	3	2	5		2	0	2		0											4	1	0	0		1	1	1	1	1		15	0
220	1	0923222	09232221	09232222	09232223	1	220	1.47276	1		5	1	3	1	400	0	22	2	1	2		1	1	2		0											4	0	3	0		0	0	0	1	0		14	1
221	3	043111	0431111	0431112	0431113	1	221	0.49092	1		12	3	3	1	500	1	16	2	1	3		1	1	2		0											4	0	1	0		1	1	1	1	1		18	0
222	5	08233	082331	082332	082333	1	222	0.294552	1		11	3	3	1	1000	1	23	1	0	1		2	0	0		1	1	1	4	9	4	4	8		1	0	4	0	2	3		1	0	0	1	2		12	0
223	3	021231	0212311	0212312	0212313	1	223	0.49092	1		11	3	3	1	512	1	18	2	1	1		1	1	2		1	1	1	1	4	3	3	1		1	0	4	1	1	0		1	0	2	0			18	1
224	4	082323	0823231	0823232	0823233	1	224	0.36819	1		10	2	3	1	0	0	18	2	1	3		1	1	2		0											1	0	1	0		1	0	0	0			9	1
225	7	0822211	08222111	08222112	08222113	1	225	0.210394	1		8	2	4	1	0	0	15	2	1	5		4	0	2		1	2		0	3	2	2	60		1	0	4	0	1	0		0	2	0	1	2		14	1
226	50	092321231	0923212311	0923212312	0923212313	1	226	0.0294552	1		5	1	0	2	415	1	15	2	1	2		4	0	2		0											4	0	4	0		0	1	0	1	0		19	1
227	20	0831	08311	08312	08313	1	227	0.073638	1		13	3	3	1	0	0	17	2	1	5		2	0	2		1	2		1	5	3	3	20		1	1	4	0		1		1	0	0	0			14	1
228	12	0832	08321	08322	08323	1	228	0.12273	1		11	3	3	1	0	0	17	2	1	5		0	0	0		0											4	0	4	0		1	1	0	1	2		20	0
229	3	0833	08331	08332	08333	1	229	0.49092	1		10	2	3	1	0	0	20	2	1	5		1	1	2		1	1	1	1	5	3	3	30		1	0	4	1	1	1		0	1	0	1	2		23	0
230	1	103	1031	1032	1033	1	230	1.47276	1		8	2	3	1	0	0	21	2	1	5		4	0	0		0											4	0	4	0		0	1	0	1	0		10	0
231	6	092113	0921131	0921132	0921133	1	231	0.24546	1		12	3	3	1	0	0	22	2	1	5		1	1	2		1	2		4	4	3	3	30		1	0	1	1	2	1		1	1	0	1	1		14	0
232	3	092112	0921121	0921122	0921123	1	232	0.49092	1		6	1	3	1	0	0	14	2	1	5		3	2	0		0											4	0	1	0		1	0	0	1	1		15	0
233	250	092111	0921111	0921112	0921113	1	233	0.00589104	1		11	3	3	1	0	0	20	2	1	5		0	0	0		0											4	0	0	0		1	2	0	0			19	0
234		07221	072211	072212	072213	1	234		1		14	3	0	1	0	0	38	0	0	5		1	1	2		1	2		4	5	3	3	2		1	0	4	1	4	1		0	0	0	0			17	1
235	1	082223	0822231	0822232	0822233	1	235	1.47276	1		10	2	3	1	0	0	11	3	2	5		3	2	1		0											4	0	1	0								14	0
236	2	07222	072221	072222	072223	1	236	0.73638	1				3	1	720	0	19	2	1	1		1	1	2		0											4	1	1	0		0	0	1	0	2		12	1
237	5	07223	072231	072232	072233	1	237	0.294552	1		11	3	3	1	0	0	14	2	1	5		1	1	2		0											4	0	1	0		1	0	0	0			15	0
238	10	043131221	0431312211	0431312212	0431312213	1	238	0.147276	1		10	2	3	1	415	1	6	4	2	1		2	0	0		0											4	0	1	0		1	1	0	1	3		14	0
239	2	0431312233	04313122331	04313122332	04313122333	1	239	0.73638	1		11	3	3	1	0	0	19	2	1	5		1	1	2		0											1	0	1	0		1	0	0	0			15	0
240	80	043131222	0431312221	0431312222	0431312223	1	240	0.0184095	1		10	2	3	1	415	0	40	0	0	1		1	1	2		1	1	1	4	3	2	2	1		1	0	4	0	1	1		1	1	1	1	4		6	0
241	10	0431312231	04313122311	04313122312	04313122313	1	241	0.147276	1		13	3	3	1	0	0	22	2	1	5		0	0	0		1	0	1	1	4	3	3	15		1	0	4	0	1	0		1	1	1	1	1		17	0
242	5	0431312232	04313122321	04313122322	04313122323	1	242	0.294552	1		11	3	3	1	2000	0	30	1	0	3		0	0	0		0											4	1	1	0		1	1	1	1	0		14	0
243	6	0921121	09211211	09211212	09211213	1	243	0.24546	1		6	1	3	1	390	0	15	2	1	5		0	0	0		0											4	1	4	0		2	1	2	1	0		12	1
244	5	0921122	09211221	09211222	09211223	1	244	0.294552	1		6	1	3	1	600	0	15	2	1	3		0	0	0		1	2		1	5	3	3	30		1	0	4	0	1	1		1	1	1	1	0		16	0
245	3	012313	0123131	0123132	0123133	1	245	0.49092	1		9	2	3	1	0	0	15	2	1	5		1	1	2		0											4	0	3	0		1	0	0	0			11	0
246	2	0431312213	04313122131	04313122132	04313122133	1	246	0.73638	1		8	2	3	1	500	0	15	2	1	3		1	1	2		0											4	1	1	0		1	1	1	1	1		12	0
247	2	0431312211	04313122111	04313122112	04313122113	1	247	0.73638	1		9	2	3	1	400	0	16	2	1	2		1	1	2		0											4	0	1	0		1	0	0	0			14	1
248	10	0822212	08222121	08222122	08222123	1	248	0.147276	1		15	4	0	1	1000	1	30	1	0	5		2	0	2		1	2		1	4	3	3	30		1	0	4	1	2	0		0	1	0	0	4		14	0
249	1	09211212	092112121	092112122	092112123	1	249	1.47276	1		12	3	3	1	0	0	20	2	1	5		1	1	2		0											4	0	0	0		1	0	0	0			17	1
250	2	09211213	092112131	092112132	092112133	1	250	0.73638	1		8	2	3	1	500	1	13	3	2	3		2	0	0		1	2		0	3	2	2	7		1	0	4	1	1	1		1	1	0	1	3		13	0
251	30	0821112	08211121	08211122	08211123	1	251	0.049092	1		9	2	3	1	200	0	16	2	1	2		0	0	0		0											4	0	1	0		1	1	1	1	0		19	0
252	3	0821113	08211131	08211132	08211133	1	252	0.49092	1		11	3	3	1	700	0	14	2	1	2		2	0	0		0											4	1	2	0		1	1	1	1	0		16	0
253	1	0821111	08211111	08211112	08211113	1	253	1.47276	1		8	2	3	1	0	0	14	2	1	5		0	0	0		0											4	0	2	0		1	1	1	1	2		15	0
254	10	09211221	092112211	092112212	092112213	1	254	0.147276	1		12	3	0	1	480	0	16	2	1	1		2	0	0		0											4	0	2	0		1	1	1	1	0		12	1
255	3	09211211	092112111	092112112	092112113	1	255	0.49092	1		4	1	3	1	0	0	20	2	1	5		3	2	1		0											4	0	3	0								14	2
256	2	0431111	04311111	04311112	04311113	1	256	0.73638	1		5	1	3	1	60	0	21	2	1	2		0	0	0		1	2		0	9	4	4			1	0	4	0	0	0		1	1	0	1	0		7	0
257	5	0431112	04311121	04311122	04311123	1	257	0.294552	1		9	2	3	1	0	0	22	2	1	5		1	1	2		0											4	0	1	0		1	0	0	0			14	1
258	10	0431113	04311131	04311132	04311133	1	258	0.147276	1		9	2	3	1	0	0	34	1	0	5		1	1	2		0											4	1	2	0		2	0	0	0			14	1
259	5	09111	091111	091112	091113	1	259	0.294552	1		11	3	3	1	3000	0	28	1	0	2		1	1	2		1	2		4	5	3	3	5		1	0	4	0	1	0		0	1	1	1	3		19	1
260	10	043112	0431121	0431122	0431123	1	260	0.147276	1		9	2	1	1	0	0	18	2	1	5		1	1	2		0											4	0	0	0		0	0	0	0			14	1
261	2	0912	09121	09122	09123	1	261	0.73638	1		5	1	3	1	0	0	17	2	1	5		1	1	2		1	1	1	0	0	0	0	15		1	3	4	0	1	0		2	1	0	1	2		14	1
262	1	092311	0923111	0923112	0923113	1	262	1.47276	1		8	2	0	1	0	0	17	2	1	5		1	1	2		0											4	0	3	0		1	0	0	0			14	1
263	2	092312	0923121	0923122	0923123	1	263	0.73638	1		11	3	3	1	560	0	20	2	1	3		1	1	2		0											4	0	4	0		0	0	0	0			16	1
264	3	092313	0923131	0923132	0923133	1	264	0.49092	1		11	3	3	1	0	0	19	2	1	5		1	1	2		0											1	0	3	0		2	0	0	0			17	1
265	3	09112	091121	091122	091123	1	265	0.49092	1		10	2	3	1	600	1	10	3	2	3		1	1	2		1	0	4	1	5	3	3	3		1	0	4	1	1	1		1	0	0	0			14	1
266	10	09113	091131	091132	091133	1	266	0.147276	1		7	1	3	1	0	0	14	2	1	5		4	0	2		0											4	0	0	1		2	0	0	1	4		17	0
267	5	043131332	0431313321	0431313322	0431313323	1	267	0.294552	1		11	3	3	1	600	0	20	2	1	0		2	0	0		1	2		4	0	0	0	5		1	0	4	0	1	0		0	0	0	0			12	1
268	20	0731	07311	07312	07313	1	268	0.073638	1		4	1	3	1	0	0	15	2	1	5		2	0	0		0											4	0	0	0		1	1	1	1	1		14	0
269	10	0732	07321	07322	07323	1	269	0.147276	1		9	2	0	2	450	0	19	2	1	2		2	0	0		0											4	0	0	0		1	1	1	1	1		15	0
270	4	08331	083311	083312	083313	1	270	0.36819	1		11	3	3	1	0	0	14	2	1	5		1	1	2		0											4	0	1	0		0	0	0	0			13	0
271	4	043131323	0431313231	0431313232	0431313233	1	271	0.36819	1		1	1	0	1	515	1	15	2	1	2		0	0	0		1	0	2	4	9	4	4	3		1	0	4	0	3	0		1	0	0	1	0		10	0
272	2	082113	0821131	0821132	0821133	1	272	0.73638	1		11	3	0	1	600	0	19	2	1	0		3	2	1		1	1	1	4	0	0	0	5		2		0	1	3	1								10	1
273	20	08211113	082111131	082111132	082111133	1	273	0.073638	1		9	2	3	1	400	0	14	2	1	5		4	0	2		0											4	0	1	0		0	0	0	1	2		14	1
274	5	08313	083131	083132	083133	1	274	0.294552	1		6	1	3	1	0	0	15	2	1	5		0	0	0		0											4	0	1	0		0	0	0	0			14	0
275	2	0431121	04311211	04311212	04311213	1	275	0.73638	1		6	1	3	1	0	0	15	2	1	5		1	1	2		0											4	0	1	0		0	0	0	1	2		15	1
276	4	0431122	04311221	04311222	04311223	1	276	0.36819	1		5	1	3	1	370	0	17	2	1	5		1	1	2		0											4	0	0	0		1	0	0	0			17	0
277	10	0431123	04311231	04311232	04311233	1	277	0.147276	1		10	2	3	1	528	0	13	3	2	2		1	1	2		0											3	1	0	0		0	0	0	0			18	1
278	8	0923131	09231311	09231312	09231313	1	278	0.184095	1		11	3	3	1	0	0	32	1	0	5		1	1	2		0											4	1	0	0		1	0	0	0			15	1
279	5	0923132	09231321	09231322	09231323	1	279	0.294552	1		0	1	3	1	350	0	17	2	1	2		1	1	2		0											1	0	0	0		0	0	2	1	2		16	1
280	5	0923133	09231331	09231332	09231333	1	280	0.294552	1		3	1	3	1	0	0	6	4	2	5		1	1	2		0											4	0	0	0		2	0	0	0			13	1
281	2	0923111	09231111	09231112	09231113	1	281	0.73638	1		8	2	3	1	450	0	14	2	1	3		1	1	2		0											4	0	1	0		1	1	0	0	1		15	0
282	5	091121	0911211	0911212	0911213	1	282	0.294552	1		5	1	3	1	0	0	12	3	2	5		1	1	2		0											4	0	3	0		2	0	0	0			13	1
283	50	0921112	09211121	09211122	09211123	1	283	0.0294552	1		11	3	3	1	0	0	20	2	1	5		2	0	0		0											4	1	1	0		1	1	0	1	0		16	1
284	5	0921123	09211231	09211232	09211233	1	284	0.294552	1		10	2	1	1	0	0	16	2	1	5		0	0	0		0											4	0	1	0		1	1	1	1	1		14	0
285	2	0713	07131	07132	07133	1	285	0.73638	1		12	3	3	1	0	0	17	2	1	5		1	1	2		0											4	0	1	0		0	0	0	0			17	1
286	3	0822222	08222221	08222222	08222223	1	286	0.49092	1		11	3	3	2	0	0	15	2	1	5		2	0	0		0											4	0	1	0		0	1	0	1	0		17	1
287	90	1021	10211	10212	10213	1	287	0.016364	1		9	2	3	2	0	0	13	3	2	5		0	0	0		0											4	0	1	0		2	1	1	1	0		12	0
288	6	082111131	0821111311	0821111312	0821111313	1	288	0.24546	1		12	3	3	1	0	0	22	2	1	5		1	1	2		0											4	0	1	0		0	0	0	0			14	1
289	15	082111132	0821111321	0821111322	0821111323	1	289	0.098184	1		5	1	3	1	600	0	21	2	1	3		1	1	2		0											4	0	4	0		0	0	0	1	0		14	1
290	9	082111133	0821111331	0821111332	0821111333	1	290	0.16364	1		11	3	3	1	0	0	19	2	1	5		1	1	2		0											4	0	0	0		0	0	0	1	3		12	1
291	2	012311	0123111	0123112	0123113	1	291	0.73638	1		7	1	3	1	0	0	17	2	1	5		1	1	2		0											4	0	1	0		0	0	0	0			14	1
292	3	0921111	09211111	09211112	09211113	1	292	0.49092	1		12	3	3	2	150	0	18	2	1	3		2	0	1		0											4	0	4	0								18	0
293	20	0921113	09211131	09211132	09211133	1	293	0.073638	1		10	2	1	2	350	1	16	2	1	3		1	1	2		0											4	1	1	0		1	1	0	1	3		5	0
294	5	09211231	092112311	092112312	092112313	1	294	0.294552	1		9	2	3	1	0	0	16	2	1	5		0	0	0		0											4	0	0	0		0	0	0	1	1		16	1
295	3	09211121	092111211	092111212	092111213	1	295	0.49092	1		9	2	3	1	415	0	34	1	0	1		2	0	0		0											4	0	0	0		0	0	0	0			15	0
296	20	1023	10231	10232	10233	1	296	0.073638	1		11	3	3	1	0	0	19	2	1	5		4	0	0		0											0	0	1	0		0	0	0	0			9	0
297	5	07323	073231	073232	073233	1	297	0.294552	1		6	1	3	1	0	0	15	2	1	3		2	0	0		0											4	0	2	0		0	1	1	1	0		7	0
298	30	07322	073221	073222	073223	1	298	0.049092	1		12	3	3	1	480	0	15	2	1	1		0	0	0		0											1	0	1	0		1	1	0	1	1		16	0
299	5	012312	0123121	0123122	0123123	1	299	0.294552	1		11	3	0	1	500	0	24	1	0	1		3	2	1		0											4	0	0	0								17	1
300	50	09232113	092321131	092321132	092321133	1	300	0.0294552	1		9	2	0	1	0	0	19	2	1	5		1	1	2		1	0	1	0	3	2	2	30		1	0	4	0	1	0		1	1	1	1	0		12	0
301	5	04313122331	043131223311	043131223312	043131223313	1	301	0.294552	1		17	4	3	1	0	0	17	2	1	5		1	1	2		0											4	0	0	0		0	0	0	0			15	0
302	50	09232111	092321111	092321112	092321113	1	302	0.0294552	1		9	2	3	1	0	0	17	2	1	5		1	1	2		0											4	1	0	0		2	1	0	0	4		16	1
303	9	0821321	08213211	08213212	08213213	1	303	0.16364	1		7	1	1	2	700	1	12	3	2	3		0	0	0		0											1	0	2	0		1	1	1	1	0		14	0
304	5	0821322	08213221	08213222	08213223	1	304	0.294552	1		6	1	1	2	0	0	13	3	2	3		1	1	2		0											4	0	0	0		1	1	1	1	2		8	1
305	4	09121	091211	091212	091213	1	305	0.36819	1		12	3	3	1	500	1	15	2	1	3		1	1	2		0											4	0	1	0		0	0	0	0			15	1
306	4	042123	0421231	0421232	0421233	1	306	0.36819	1		9	2	3	1	0	0	11	3	2	5		2	0	0		1	2		1	3	2	2	30		1	0	4	1	4	0		1	1	2	1	0		9	0
307	3	07321	073211	073212	073213	1	307	0.49092	1		10	2	0	2	415	0	15	2	1	3		2	0	0		0											4	1	0	0		1	1	1	1	0		14	0
308	50	073231	0732311	0732312	0732313	1	308	0.0294552	1		11	3	3	2	600	1	17	2	1	3		0	0	0		1	1	1	1	4	3	3	7		1	0	4	0	1	0		1	1	0	1	1		14	0
309	10	08211122	082111221	082111222	082111223	1	309	0.147276	1		9	2	3	1	100	0	11	3	2	3		0	0	0		0											4	1	1	0		1	1	1	1	1		8	0
310	6	08333	083331	083332	083333	1	310	0.24546	1		7	1	3	1	0	0	17	2	1	5		2	0	0		0											4	0	3	0		1	1	2	0	3		15	0
311	5	08211123	082111231	082111232	082111233	1	311	0.294552	1		10	2	3	1	0	0	19	2	1	5		1	1	2		0											4	1	0	0		1	0	0	1	2		16	1
312	4	092112133	0921121331	0921121332	0921121333	1	312	0.36819	1		12	3	3	2	2800	0	25	1	0	3		2	0	0		1	3		1	3	2	2	30		1	0	4	1	3	0		1	1	1	1	1		13	0
313	3	10232	102321	102322	102323	1	313	0.49092	1		12	3	0	1	0	0	14	2	1	5		1	1	2		1	0	4	1	2	1	1	8		1	0	0	1	1	1		1	0	2	0			17	1
314	10	04313122313	043131223131	043131223132	043131223133	1	314	0.147276	1		11	3	3	2	0	0	14	2	1	5		0	0	0		1	2		4	3	2	2	1		1	0	4	0	2	1		1	1	1	1	1		12	0
315	5	09211131	092111311	092111312	092111313	1	315	0.294552	1		12	3	3	1	0	1	16	2	1	5		3	2	2		1	3		1	2	1	1	10		1	0	0	0	1	0		1	0	0	0			11	1
316	8	091211	0912111	0912112	0912113	1	316	0.184095	1		12	3	3	1	450	0	13	3	2	3		3	2	1		1	1	1	1	0	0	0	30		0		4	1	1	1								17	1
317	20	0821111323	08211113231	08211113232	08211113233	1	317	0.073638	1		7	1	3	1	500	0	17	2	1	3		1	1	2		0											4	0	1	0		0	0	0	0			14	1
318	7	0821111322	08211113221	08211113222	08211113223	1	318	0.210394	1		4	1	3	1	600	0	17	2	1	3		4	0	2		0											4	0	1	0		0	0	0	0			17	1
319	5	0821111321	08211113211	08211113212	08211113213	1	319	0.294552	1		5	1	3	1	600	0	19	2	1	3		3	2	1		0											4	0	1	0								12	1
320	5	07313	073131	073132	073133	1	320	0.294552	1		9	2	3	1	0	0	16	2	1	5		2	0	0		1	0	1	1	3	2	2	2		1	0	4	1	1	1		1	1	1	1	1		5	0
321	3	07211	072111	072112	072113	1	321	0.49092	1		11	3	3	1	412	0	16	2	1	1		0	0	0		0											4	0	4	0		1	1	0	1	2		12	0
322	5	073313	0733131	0733132	0733133	1	322	0.294552	1		9	2	3	1	880	0	37	0	0	3		4	0	2		0											4	0	0	0		1	0	0	0			17	1
323	3	04313122311	043131223111	043131223112	043131223113	1	323	0.49092	1		11	3	3	1	0	0	17	2	1	5		1	1	2		0											4	0	0	0		1	1	0	0	1		17	0
324	3	07212	072121	072122	072123	1	324	0.49092	1		5	1	0	1	0	0	16	2	1	5		3	2	1		1	0	1	0	3	2	2	30		2		4	0	0	1								12	1
325	2	0421233	04212331	04212332	04212333	1	325	0.73638	1		8	2	3	4	2000	1	9	3	2	3		1	1	2		1	2		1	3	2	2	30		2		4	1	1	1		1	1	1	1	2		14	1
326	5	09211232	092112321	092112322	092112323	1	326	0.294552	1		10	2	3	0	900	1	16	2	1	3		1	1	2		0											4	1	2	0		0	0	0	0			12	1
327	3	0421232	04212321	04212322	04212323	1	327	0.49092	1		8	2	0	1	0	0	16	2	1	5		3	2	1		1	2		1	9	4	4	30		1	0	4	0	0	1								12	1
328	5	07213	072131	072132	072133	1	328	0.294552	1		8	2	3	1	400	0	21	2	1	3		1	1	2		0											4	0	1	0		1	1	0	1	1		18	0
329	1	09231322	092313221	092313222	092313223	1	329	1.47276	1		4	1	3	1	900	0	6	4	2	3		1	1	2		0											4	0	4	0		0	1	0	0	3		15	1
330	2	04311121	043111211	043111212	043111213	1	330	0.73638	1		11	3	3	1	0	0	21	2	1	5		1	1	2		0											4	0	1	0		1	0	0	1	0		14	1
331	3	04311122	043111221	043111222	043111223	1	331	0.49092	1		11	3	3	1	300	0	20	2	1	2		1	1	2		0											4	0	3	0		1	1	1	1	2		15	0
332	3	07311	073111	073112	073113	1	332	0.49092	1		16	4	0	1	3500	0	36	0	0	0		0	0	0		1	2		1	5	3	3	60		1	1	4	1		1		1	1	1	1	1		13	0
333	6	04311123	043111231	043111232	043111233	1	333	0.24546	1		12	3	3	1	0	0	16	2	1	5		1	1	2		0											4	0	3	0		0	0	0	0			15	1
334	10	0923212313	09232123131	09232123132	09232123133	1	334	0.147276	1		11	3	3	2	700	0	21	2	1	2		4	0	2		1	3		0	8	2	2	45		1	0	4	1	1	1		1	2	0	1	2		17	0
335	3	0923212312	09232123121	09232123122	09232123123	1	335	0.49092	1		11	3	3	1	480	0	22	2	1	3		2	0	2		1	1	1	4	5	3	3	1		1	0	1	0	4	0		0	1	0	1	2		18	1
336	3	09232212	092322121	092322122	092322123	1	336	0.49092	1		10	2	3	1	360	0	16	2	1	4		2	0	0		0											4	0	1	0		1	1	1	0	1		13	0
337	2	09232211	092322111	092322112	092322113	1	337	0.73638	1		12	3	0	1	0	0	20	2	1	5		1	1	2		0											4	0	0	0		1	1	1	1	3		15	0
338	5	09232231	092322311	092322312	092322313	1	338	0.294552	1		10	2	3	1	0	0	22	2	1	5		1	1	2		0											4	0	1	0		2	1	0	1	0		13	0
339	10	073221	0732211	0732212	0732213	1	339	0.147276	1		11	3	1	1	0	0	24	1	0	5		1	1	2		0											4	0	2	0		2	1	1	1	1		12	0
340	10	08211121	082111211	082111212	082111213	1	340	0.147276	1		10	2	3	2	0	0	15	2	1	5		1	1	2		0											3	0	1	0		1	1	1	1	0		12	0
341	3	091111	0911111	0911112	0911113	1	341	0.49092	1		5	1	1	1	600	1	25	1	0	3		4	0	1		0											4	0	1	0								16	1
342	1	043131322	0431313221	0431313222	0431313223	1	342	1.47276	1		12	3	3	1	670	0	22	2	1	0		1	1	2		0											4	1	0	0		0	0	0	0			14	1
343	4	10231	102311	102312	102313	1	343	0.36819	1		8	2	3	1	150	0	16	2	1	3		3	2	2		0											4	0	2	0		0	0	0	0			16	0
344	3	043131223132	0431312231321	0431312231322	0431312231323	1	344	0.49092	1		12	3	3	2	570	1	18	2	1	1		0	0	0		0											4	0	1	0		1	1	1	1	1		16	0
345	3	043131223133	0431312231331	0431312231332	0431312231333	1	345	0.49092	1		12	3	0	1	465	0	20	2	1	2		1	1	2		0											4	0	1	0		1	0	0	1	0		17	0
346	30	09211133	092111331	092111332	092111333	1	346	0.049092	1		9	2	4	1	0	0	23	1	0	5		3	2	1		0											4	0	4	0								13	1
348	3	09211132	092111321	092111322	092111323	1	348	0.49092	1		9	2	3	1	500	0	17	2	1	3		1	1	2		0											4	0	1	0		0	0	0	0			14	1
349	2	0123132	01231321	01231322	01231323	1	349	0.73638	1		11	3	3	3	400	1	22	2	1	3		1	1	2		0											4	0	4	0		0	0	0	0			18	0
350	3	091112	0911121	0911122	0911123	1	350	0.49092	1		11	3	3	1	415	0	9	3	2	1		1	1	2		0											4	0	2	0		0	0	0	0			14	1
351	5	092112322	0921123221	0921123222	0921123223	1	351	0.294552	1		12	3	3	1	500	0	16	2	1	1		1	1	2		0											0	0	1	0		1	1	0	1	1		16	1
352	10	092112323	0921123231	0921123232	0921123233	1	352	0.147276	1		12	3	0	1	0	0	19	2	1	5		3	2	1		0											4	0	1	0								13	1
353	4	091113	0911131	0911132	0911133	1	353	0.36819	1		10	2	1	1	500	1	14	2	1	0		1	1	2		1	1	1	1	0	0	0	8		1	0	0	0	1	0		1	1	1	1	1		12	0
354	3	092112321	0921123211	0921123212	0921123213	1	354	0.49092	1		9	2	3	1	0	0	16	2	1	5		1	1	2		0											4	0	1	0		1	0	0	0			14	1
355	2	09123	091231	091232	091233	1	355	0.73638	1		8	2	0	1	0	0	20	2	1	5		0	0	0		1	1	1	4	4	3	3	4		1	0	4	0	0	0		2	1	1	1	0		17	0
356	6	082332	0823321	0823322	0823323	1	356	0.24546	1		11	3	3	1	800	1	28	1	0	1		3	2	1		0											1	0	4	0								17	1
357	4	0821111312	08211113121	08211113122	08211113123	1	357	0.36819	1		7	1	3	1	0	0	21	2	1	5		1	1	2		0											4	0	0	0		2	0	0	1	2		16	1
358	2	0821111313	08211113131	08211113132	08211113133	1	358	0.73638	1		6	1	3	1	0	0	12	3	2	5		1	1	2		0											4	0	1	0		1	1	1	1	3		18	1
359	2	082331	0823311	0823312	0823313	1	359	0.73638	1		11	3	3	3	1000	0	17	2	1	1		3	2	1		0											1	0	1	0								14	1
360	3	0821111311	08211113111	08211113112	08211113113	1	360	0.49092	1		12	3	3	1	0	0	16	2	1	5		1	1	2		0											4	0	1	0		0	0	0	0			17	0
361	10	042122	0421221	0421222	0421223	1	361	0.147276	1		10	2	3	1	300	0	20	2	1	2		0	0	2		1	1	1	1	3	2	2	30		1	0	4	0	1	1		1	2	1	1	0		17	1
362	1	0123121	01231211	01231212	01231213	1	362	1.47276	1		7	1	3	1	300	0	15	2	1	3		1	1	2		0											4	0	1	0		0	0	0	0			18	1
363	20	1022	10221	10222	10223	1	363	0.073638	1		5	1	3	1	0	0	9	3	2	5		1	1	2		0											4	0	0	0		1	0	0	0			12	0
364	3	091131	0911311	0911312	0911313	1	364	0.49092	1		12	3	3	1	530	0	17	2	1	2		1	1	2		1	1	1	3	0	0	0	2		1	0	4	1	2	0		0	0	2	0			14	1
365	3	0822221	08222211	08222212	08222213	1	365	0.49092	1		9	2	3	1	439	0	20	2	1	5		1	1	2		0											4	0	4	0		0	0	0	0			14	1
366	1	072133	0721331	0721332	0721333	1	366	1.47276	1		1	1	3	1	800	0	10	3	2	3		2	0	0		1	2		1	3	2	2	30		1	0	4	1	0	1		1	1	1	1	0		9	1
367	10	072111	0721111	0721112	0721113	1	367	0.147276	1		10	2	3	2	500	1	9	3	2	1		1	1	0		0											0	0	1	0		1	1	1	1	1		13	1
368	2	082333	0823331	0823332	0823333	1	368	0.73638	1		10	2	0	1	0	0	11	3	2	5		3	2	2		0											4	0	1	0		2	0	0	0			13	1
369	12	0822223	08222231	08222232	08222233	1	369	0.12273	1		10	2	3	1	1000	0	18	2	1	3		3	2	1		0											4	0	0	0								13	1
370	20	043111211	0431112111	0431112112	0431112113	1	370	0.073638	1		6	1	3	1	0	0	15	2	1	5		1	1	2		1	2		1	4	3	3	15		1	0	4	1	1	0		1	1	2	1	2		16	1
371	50	043111212	0431112121	0431112122	0431112123	1	371	0.0294552	1		11	3	3	2	800	1	18	2	1	3		0	0	0		1	2		1	3	2	2	30		1	0	4	1	2	0		1	1	1	1	1		10	0
372	2	072131	0721311	0721312	0721313	1	372	0.73638	1		11	3	3	1	915	0	16	2	1	1		1	1	2		1	2		2	2	1	1	7		1	0	1	1	0	1		1	0	0	0			15	1
373	7	072132	0721321	0721322	0721323	1	373	0.210394	1		11	3	3	1	300	0	25	1	0	3		0	0	0		0											4	0	1	0		0	0	0	0			18	1
374	3	091133	0911331	0911332	0911333	1	374	0.49092	1		9	2	3	1	420	1	12	3	2	1		2	0	0		1	2		1	3	2	2	30		1	0	1	1	2	0		0	0	0	0			7	0
375	2	0431312231331	04313122313311	04313122313312	04313122313313	1	375	0.73638	1		11	3	3	2	0	0	14	2	1	3		2	0	0		0											4	0	1	0		1	0	0	0			16	0
376	12	10212	102121	102122	102123	1	376	0.12273	1		15	4	3	2	830	1	20	2	1	1		1	1	2		0											4	1	1	0		2	0	0	0			16	1
377	3	0821111332	08211113321	08211113322	08211113323	1	377	0.49092	1		10	2	3	1	380	0	29	1	0	1		2	0	2		0											4	0	1	0		0	0	0	1	4		15	2
378	3	0821111331	08211113311	08211113312	08211113313	1	378	0.49092	1		5	1	3	1	600	0	14	2	1	3		1	1	2		0											4	0	1	0		1	1	1	1	3			1
379	5	0721332	07213321	07213322	07213323	1	379	0.294552	1		7	1	0	1	0	0	9	3	2	5		2	0	0		0											4	0	3	0		2	1	0	1	2		14	0
380	20	0721311	07213111	07213112	07213113	1	380	0.073638	1		7	1	3	1	0	0	12	3	2	5		1	1	2		0											4	0	1	0		0	0	0	0			16	1
381	200	0721312	07213121	07213122	07213123	1	381	0.0073638	1		11	3	0	1	0	0	16	2	1	5		0	0	0		1	2		1	5	3	3	30		1	0	1	1	1	0		1	1	1	1	2		16	0
382	8	0721313	07213131	07213132	07213133	1	382	0.184095	1		10	2	3	1	0	0	22	2	1	5		4	0	1		0											4	0	1	0								16	0
383	3	0921123233	09211232331	09211232332	09211232333	1	383	0.49092	1		10	2	0	1	0	0	13	3	2	5		3	2	1		0											4	0	1	0								17	1
384	3	0721321	07213211	07213212	07213213	1	384	0.49092	1		5	1	3	1	400	0	16	2	1	3		1	1	2		0											4	0	1	0		0	0	0	0			20	0
385	6	0721322	07213221	07213222	07213223	1	385	0.24546	1		11	3	3	1	480	0	16	2	1	5		1	1	1		0											4	0	4	0								7	1
386	1	0721323	07213231	07213232	07213233	1	386	1.47276	1		6	1	3	1	600	1	6	4	2	3		2	0	2		0											4	1	1	0		0	0	2	0			19	1
387	3	0123123	01231231	01231232	01231233	1	387	0.49092	1		10	2	3	1	0	0	20	2	1	5		1	1	2		1	2		1	3	2	2	3		1	0	4	1	1	0		0	0	0	0			14	1
388	3	10211	102111	102112	102113	1	388	0.49092	1		6	1	3	1	600	0	16	2	1	5		4	0	0		0											1	0	4	0		2	1	0	1	1		12	0
389	50	082111221	0821112211	0821112212	0821112213	1	389	0.0294552	1		11	3	3	1	250	0	16	2	1	4		1	1	2		0											4	1	2	0		1	1	0	0	1		14	1
390	100	09122	091221	091222	091223	1	390	0.0147276	1		10	2	3	1	80	1	15	2	1	3		1	1	2		1	3		1	3	2	2	30		1	0	4	0	3	0		1	0	2	0			12	1
391	3	091122	0911221	0911222	0911223	1	391	0.49092	1		5	1	3	1	0	0	12	3	2	5		1	1	2		0											4	0	0	0		1	0	0	0			11	1
392	5	0923113	09231131	09231132	09231133	1	392	0.294552	1		11	3	3	1	595	0	21	2	1	1		2	0	2		0											4	1	0	0		1	0	0	1	1		18	0
393	17	091123	0911231	0911232	0911233	1	393	0.0866329	1		10	2	0	1	415	0	22	2	1	2		1	1	2		1	1	1	1	3	2	2	1		1	0	4	0	1	1		0	0	0	1	4		16	1
394	2	092313223	0923132231	0923132232	0923132233	1	394	0.73638	1		4	1	3	1	900	0	7	4	2	3		1	1	2		0											4	0	2	0		1	1	0	0	1		15	1
395	3	092313222	0923132221	0923132222	0923132223	1	395	0.49092	1		8	2	3	1	500	0	16	2	1	4		1	1	2		0											4	0	1	0		1	0	0	0			13	1
396	3	0911121	09111211	09111212	09111213	1	396	0.49092	1		14	3	0	1	0	0	13	3	2	5		0	0	0		0											4	1	1	0		2	1	0	1	0		13	0
397		0911122	09111221	09111222	09111223	1	397		1
398	20	0431312231333	04313122313331	04313122313332	04313122313333	1	398	0.073638	1		11	3	2	1	650	1	15	2	1	1		2	0	0		1	2		1	4	3	3	1		1	0	4	0	1	0		1	1	1	1	1		15	0
399	10	043131223131	0431312231311	0431312231312	0431312231313	1	399	0.147276	1		12	3	4	2	1200	1	18	2	1	1		0	0	2		0											4	1	1	0		1	1	0	1	1		14	1
400	3	0431312231322	04313122313221	04313122313222	04313122313223	1	400	0.49092	1		11	3	3	2	650	1	29	1	0	3		1	1	2		0											1	0	4	0		0	0	0	1	4		15	1
401	4	091132	0911321	0911322	0911323	1	401	0.36819	1		11	3	0	1	658	1	18	2	1	5		0	0	0		1	2		1	3	2	2	30		1	0	4	0	2	1		1	1	1	1	0		12	0
402	3	0921123232	09211232321	09211232322	09211232323	1	402	0.49092	1		8	2	0	1	0	0	15	2	1	5		3	2	1		0											4	0	0	0								16	1
403	20	0822213	08222131	08222132	08222133	1	403	0.073638	1		8	2	3	1	0	0	17	2	1	5		1	1	2		1	1	1	1	2	1	1	20		1	0	0	1	2	0		1	0	2	0			13	1
404	15	04212331	042123311	042123312	042123313	1	404	0.098184	1		6	1	3	1	600	1	15	2	1	2		4	0	2		0												0	2	0		1	0	0	0			12	0
405	15	04212333	042123331	042123332	042123333	1	405	0.098184	1		11	3	3	1	0	0	9	3	2	5		1	1	2		1	0	1	1	5	3	3			2		4	1	2	1		1	1	1	1	1		12	0
406	5	091221	0912211	0912212	0912213	1	406	0.294552	1		9	2	3	1	300	1	16	2	1	3		1	1	2		0											4	0	1	0		1	1	1	1	1		15	0
407	15	04212322	042123221	042123222	042123223	1	407	0.098184	1		10	2	3	3	450	1	14	2	1	3		3	2	1		0											4	0	2	0								13	1
408	4	04212323	042123231	042123232	042123233	1	408	0.36819	1		6	1	3	1	0	0	16	2	1	5		1	1	2		0											4	0	1	0		1	0	0	0			16	1
409	3	07333	073331	073332	073333	1	409	0.49092	1		11	3	3	1	0	0	12	3	2	5		0	0	0		0											4	0	0	0		1	0	0	0			16	0
410	3	0431112113	04311121131	04311121132	04311121133	1	410	0.49092	1		11	3	3	1	0	0	16	2	1	5		0	0	0		0											4	0	1	0		1	0	0	0			18	0
411	15	091233	0912331	0912332	0912333	1	411	0.098184	1		12	3	3	1	0	0	17	2	1	5		1	1	2		0											4	0	1	1		0	0	0	0			19	0
412	5	091232	0912321	0912322	0912323	1	412	0.294552	1		15	4	3	1	2000	0	28	1	0	5		0	0	0		1	2		1	9	4	4	1		1	0	4	1	1	0		1	0	0	0			15	1
413	10	091231	0912311	0912312	0912313	1	413	0.147276	1		12	3	3	1	0	0	12	3	2	5		1	1	2		0											4	0	2	0		0	0	0	0			19	0
414	15	0431112112	04311121121	04311121122	04311121123	1	414	0.098184	1		12	3	3	1	1400	0	20	2	1	3		1	1	2		1	1	1	1	5	3	3	15		1	0	0	1	2	1		1	0	0	1	0		18	0
415	3	0431112111	04311121111	04311121112	04311121113	1	415	0.49092	1		7	1	3	1	0	0	16	2	1	5		0	0	2		0											4	0	0	0		1	1	1	1	1		14	0
416	10	102111	1021111	1021112	1021113	1	416	0.147276	1		12	3	3	1	0	0	16	2	1	5		1	1	2		0											4	0	1	0		1	0	0	0			14	1
417	10	0821112211	08211122111	08211122112	08211122113	1	417	0.147276	1		5	1	3	1	0	0	19	2	1	5		3	2	1		0											4	0	4	0								13	1
418	7	09111223	091112231	091112232	091112233	1	418	0.210394	1		9	2	3	1	0	0	17	2	1	5		2	0	2		0											4	0	4	0		2	0	0	0			14	0
419	5	09111222	091112221	091112222	091112223	1	419	0.294552	1		8	2	3	1	600	0	16	2	1	3		1	1	2		0											4	0	1	0		1	1	1	1	0		15	1
420	25	0821112212	08211122121	08211122122	08211122123	1	420	0.0589104	1		8	2	3	1	0	0	16	2	1	5		3	2	1		0											4	0	1	0								13	1
421	30	082111222	0821112221	0821112222	0821112223	1	421	0.049092	1		9	2	3	1	600	0	18	2	1	5		1	1	2		0											4	0	0	0		0	0	0	0			14	1
422	10	09111221	091112211	091112212	091112213	1	422	0.147276	1		9	2	3	1	520	0	26	1	0	1		2	0	2		0											4	1	1	0		1	1	1	1	1		15	0
423	3	08222121	082221211	082221212	082221213	1	423	0.49092	1		17	4	3	1		1	27	1	0	0		0	0	0		1	2		3	5	3	3	120		1	0	1	0	4	0		0	1	0	1	1		18	1
424	12	07213323	072133231	072133232	072133233	1	424	0.12273	1		10	2	3	1	0	0	16	2	1	5		1	1	2		0											4	0	1	0		2	1	0	1	1		10	1
425	20	07213322	072133221	072133222	072133223	1	425	0.073638	1		7	1	3	2	0	0	14	2	1	5		0	0	0		0											4	1	1	0		1	1	1	1	1		9	0
426	10	04313122131	043131221311	043131221312	043131221313	1	426	0.147276	1		8	2	3	1	450	0	19	2	1	2		2	0	0		0											4	0	1	0		1	1	1	1	1		15	0
427	1	07213131	072131311	072131312	072131313	1	427	1.47276	1		10	2	0	1	525	0	12	3	2	1		4	0	2		0											4	0	4	0		0	0	0	1	2		15	1
428	1	07213132	072131321	072131322	072131323	1	428	1.47276	1		8	2	3	1	0	0	22	2	1	5		2	0	0		0											4	0	3	0		2	2	2	0			14	0
429	5	07213133	072131331	072131332	072131333	1	429	0.294552	1		7	1	3	3	500	1	15	2	1	3		3	2	1		0											1	0	1	0								16	1
430	10	08211113111	082111131111	082111131112	082111131113	1	430	0.147276	1		7	1	3	1	0	0	17	2	1	5		1	1	2		0											4	0	0	0		0	0	0	0			12	1
431	2	08211113112	082111131121	082111131122	082111131123	1	431	0.73638	1		11	3	3	1	520	1	15	2	1	2		4	0	2		0											4	1	4	0		0	0	0	0			17	1
432	3	08211122112	082111221121	082111221122	082111221123	1	432	0.49092	1		11	3	3	1	516	0	19	2	1	5		1	1	2		1	1	1	2	5	3	3	1		1	0	0	1	4	0		0	0	0	0			14	1
433	20	08211122113	082111221131	082111221132	082111221133	1	433	0.073638	1		12	3	3	1	0	0	13	3	2	5		1	1	2		0											4	0	2	0		1	0	1	0	1		17	0
434	10	08211122111	082111221111	082111221112	082111221113	1	434	0.147276	1		10	2	3	1	0	0	15	2	1	5		3	2	1		0											4	0	1	0								12	1
435	3	04212332	042123321	042123322	042123323	1	435	0.49092	1		5	1	3	1	0	0	10	3	2	5		1	1	2		0											4	0	1	0		1	1	1	1	1		17	0
436	10	082111231	0821112311	0821112312	0821112313	1	436	0.147276	1		9	2	3	1	600	1	15	2	1	3		4	0	1		0											4	0	1	0								15	1
437	15	0912211	09122111	09122112	09122113	1	437	0.098184	1		8	2	3	1	0	0	18	2	1	5		0	0	0		0											4	0	1	0		1	1	1	1	1		11	0
438	2	0912311	09123111	09123112	09123113	1	438	0.73638	1		6	1	1	1	450	0	16	2	1	2		1	1	2		0											4	0	3	0		0	0	0	0			14	1
439	10	043111231	0431112311	0431112312	0431112313	1	439	0.147276	1		5	1	3	0	700	1	15	2	1	3		1	1	2		0											4	0	1	0		0	0	0	0			11	1
440	3	01231211	012312111	012312112	012312113	1	440	0.49092	1		9	2	1	1	480	0	22	2	1	3		3	2	1		0											4	1	1	0								13	0
441	2	01231212	012312121	012312122	012312123	1	441	0.73638	1		11	3	3	1	700	0	19	2	1	1		3	2	1		1	1	1	1	4	3	3	30		1	0	4	1	1	0								11	1
442	10	091112232	0911122321	0911122322	0911122323	1	442	0.147276	1		12	3	3	1	0	0	14	2	1	5		1	1	2		0											4	0	1	0		1	0	0	0			15	1
443	6	091112231	0911122311	0911122312	0911122313	1	443	0.24546	1		8	2	3	1	0	0	21	2	1	5		4	0	2		0											4	0	0	3		2	0	0	0			15	0
444	20	091112233	0911122331	0911122332	0911122333	1	444	0.073638	1		10	2	0	0	500	1	16	2	1	1		1	1	2		0											4	0	3	0		1	1	1	0	1		13	1
445	4	0821112222	08211122221	08211122222	08211122223	1	445	0.36819	1		11	3	3	1	700	1	19	2	1	1		0	0	0		0											4	1	4	0		1	0	0	0			22	0
446	10	0821112221	08211122211	08211122212	08211122213	1	446	0.147276	1		10	2	3	1	0	0	31	1	0	5		1	1	2		0											4	0	1	0		0	0	0	0			15	1
447	3	0821112223	08211122231	08211122232	08211122233	1	447	0.49092	1		10	2	3	1	600	1	13	3	2	2		1	1	2		0											4	1	1	0		0	0	0	0			15	0
448	5	07213233	072132331	072132332	072132333	1	448	0.294552	1		11	3	3	3	490	0	19	2	1	3		1	1	2		1	2		1	0	0	0	2		1	0	4	1	0	0		0	1	0	1	3		12	1
449	5	07213231	072132311	072132312	072132313	1	449	0.294552	1		8	2	3	3	0	0	16	2	1	5		1	1	2		0											4	0	1	0		1	0	0	0			14	1
450	8	07213232	072132321	072132322	072132323	1	450	0.184095	1		6	1	3	3	0	1	11	3	2	5		3	2	1		0											4	0	0	0								16	1
451	12	07213211	072132111	072132112	072132113	1	451	0.12273	1		4	1	3	1	0	0	12	3	2	5		4	0	2		0											4	0	4	0		0	0	0	0			14	1
452	20	07213212	072132121	072132122	072132123	1	452	0.073638	1		9	2	3	1	0	0	16	2	1	5		1	1	2		0											1	0	1	0		1	0	0	0			15	0
453	3	07213213	072132131	072132132	072132133	1	453	0.49092	1		11	3	3	1	300	0	34	1	0	0		2	0	0		0											4	0	1	0		1	0	0	1	1		13	0
454	15	0912313	09123131	09123132	09123133	1	454	0.098184	1		10	2	0	1	0	0	23	1	0	5		0	0	0		0											4	0	4	0		1	0	0	1	0		14	1
455	50	0912312	09123121	09123122	09123123	1	455	0.0294552	1		15	4	3	1	0	0	16	2	1	5		0	0	0		1	2		1	5	3	3	30		0		4	0	3	0		1	0	0	0			14	0
456	10	043131223313	0431312233131	0431312233132	0431312233133	1	456	0.147276	1		11	3	0	1	0	1	31	1	0	5		0	0	0		0											4	0	4	0		2	0	0	0			14	0
457	10	043131223311	0431312233111	0431312233112	0431312233113	1	457	0.147276	1		10	2	0	1	0	0	16	2	1	5		1	1	2		1	1	1	1	0	0	0	15		1	0	4	0	4	0		1	0	0	0			13	1
458	1	043131223312	0431312233121	0431312233122	0431312233123	1	458	1.47276	1		9	2	3	1	150	0	22	2	1	2		1	1	2		0											4	1	0	0		1	0	0	1	1		12	1
459	20	04311121133	043111211331	043111211332	043111211333	1	459	0.073638	1		11	3	0	1	0	0	17	2	1	5		0	0	0		0											4	1	3	0		1	1	1	1	1		12	0
460	10	04311121132	043111211321	043111211322	043111211323	1	460	0.147276	1		12	3	3	1	600	0	17	2	1	5		0	0	0		1	2		1	2	1	1	15		1	0	1	0	1	0		1	1	1	1	1		9	0
461	3	04311121131	043111211311	043111211312	043111211313	1	461	0.49092	1		8	2	3	1	0	0	15	2	1	5		3	2	1		0											4	0	3	0								13	1
462	4	1021111	10211111	10211112	10211113	1	462	0.36819	1		8	2	3	1	0	0	23	1	0	5		1	1	2		0											4	0	4	0		2	0	0	0			15	1
463	5	1021112	10211121	10211122	10211123	1	463	0.294552	1		7	1	3	1	600	0	17	2	1	5		0	0	0		1	2		1	5	3	3	30		1	0	4	1	0	0		1	1	1	1	1		14	0
465	3	082111221132	0821112211321	0821112211322	0821112211323	1	465	0.49092	1		8	2	3	1	0	0	18	2	1	5		4	0	2		0											4	1	1	0		2	0	0	1	4		13	2
466	5	082111221133	0821112211331	0821112211332	0821112211333	1	466	0.294552	1		8	2	3	1	500	1	14	2	1	3		1	1	2		0											1	0	1	0		1	0	0	0			11	1
467	7	072132121	0721321211	0721321212	0721321213	1	467	0.210394	1		8	2	3	1	400	1	16	2	1	3		4	0	2		1	2		4	0	0	0	2		1	0	4	1	2	0		0	2	2	0			12	1
468	5	0912333	09123331	09123332	09123333	1	468	0.294552	1		11	3	3	1	0	0	14	2	1	5		1	1	2		0											4	0	1	0		2	0	0	1	3		13	0
469	10	072132332	0721323321	0721323322	0721323323	1	469	0.147276	1		12	3	3	1	0	0	16	2	1	5		2	0	0		0											4	0	0	0		0	0	0	0			8	0
470	1	09231321	092313211	092313212	092313213	1	470	1.47276	1		8	2	3	1	850	1	13	3	2	3		1	1	2		0											1	0	1	0		1	1	0	0	1		18	0
471	3	072132311	0721323111	0721323112	0721323113	1	471	0.49092	1		8	2	3	0	0	1	17	2	1	5		3	2	1		0											1	0	4	0								15	1
472	10	072132331	0721323311	0721323312	0721323313	1	472	0.147276	1		12	3	3	1	0	0	15	2	1	5		1	1	2		0											4	0	1	0		1	0	1	0	1		13	0
474	2	072132313	0721323131	0721323132	0721323133	1	474	0.73638	1		8	2	3	1	0	0	17	2	1	5		3	2	1		0											4	0	4	0								15	0
475	3	072132322	0721323221	0721323222	0721323223	1	475	0.49092	1		8	2	0	1	400	0	13	3	2	5		0	0	0		0											4	1	1	0		1	1	1	1	1		7	0
476	30	072132323	0721323231	0721323232	0721323233	1	476	0.049092	1		8	2	3	1	400	0	13	3	2	3		4	0	2		0											1	0	3	0		1	0	0	1	4		13	1
477	1	072132321	0721323211	0721323212	0721323213	1	477	1.47276	1		11	3	3	1	0	0	19	2	1	5		1	1	2		1	1	1	1	2	1	1	5		1	0	0	1	4	0		0	1	0	1	1		16	1
480	3	042123231	0421232311	0421232312	0421232313	1	480	0.49092	1		11	3	3	1	0	0	13	3	2	5		1	1	2		1	1	1	1	3	2	2	30		0		1	1	2	0		0	0	0	0			10	1
481	1	082111232	0821112321	0821112322	0821112323	1	481	1.47276	1		10	2	3	1	440	1	19	2	1	3		1	1	2		0											1	0	4	0		1	0	0	1	2		13	1
482	2	082111233	0821112331	0821112332	0821112333	1	482	0.73638	1		11	3	3	1	600	0	23	1	0	1		3	2	1		0											4	1	0	0								14	1
483	1	072132111	0721321111	0721321112	0721321113	1	483	1.47276	1		9	2	0	1	415	0	23	1	0	5		4	0	2		1	0	1	1	3	2	2	7		1	0	4	1	4	0		2	0	0	1	4		13	0
484	5	072132112	0721321121	0721321122	0721321123	1	484	0.294552	1		12	3	3	1	0	0	16	2	1	5		1	1	2		0											2	0	1	0		1	0	0	0			16	0
485	3	072132113	0721321131	0721321132	0721321133	1	485	0.49092	1		11	3	3	1	1000	0	17	2	1	1		1	1	2		0											1	1	1	0		0	0	0	0			14	1
486	1	072121	0721211	0721212	0721213	1	486	1.47276	1		12	3	3	1	987	1	18	2	1	1		1	1	2		0											4	0	1	0		1	1	0	1	1		15	0
487	10	042123313	0421233131	0421233132	0421233133	1	487	0.147276	1		11	3	3	2	0	0	15	2	1	5		0	0	0		1	1	1	1	3	2	2	90		0		4	1	1	0		1	1	1	1	0		12	0
488	10	021311	0213111	0213112	0213113	1	488	0.147276	1		9	2	3	1	640	1	16	2	1	5		1	1	2		0											4	0	1	0		2	1	1	1	2		6	0
489	10	073331	0733311	0733312	0733313	1	489	0.147276	1		10	2	3	2	0	0	11	3	2	5		0	0	0		0											1	0	1	0		1	1	1	1	3		14	0
490	2	072133222	0721332221	0721332222	0721332223	1	490	0.73638	1		11	3	3	1	150	0	10	3	2	5		0	0	0		0											4	1	4	0		1	0	0	1	2		12	0
491	5	09211112	092111121	092111122	092111123	1	491	0.294552	1		8	2	3	1	0	0	16	2	1	5		2	0	0		0											4	0	4	0		1	1	1	1	2		16	1
492	5	092111211	0921112111	0921112112	0921112113	1	492	0.294552	1		12	3	3	1	500	0	18	2	1	1		0	0	0		1	2		1	3	2	2	5		1	0	4	0	2	0		1	1	1	1	1		16	1
493	1	0421231	04212311	04212312	04212313	1	493	1.47276	1		11	3	3	1	500	1	20	2	1	1		1	1	2		0											4	0	4	0		0	0	0	0			16	1
494	25	04313122313313	043131223133131	043131223133132	043131223133133	1	494	0.0589104	1		11	3	3	1	600	0	20	2	1	1		2	0	0		0											4	0	4	0		1	0	0	1	2		22	0
495	15	04313122313312	043131223133121	043131223133122	043131223133123	1	495	0.098184	1		11	3	3	1	600	1	19	2	1	1		2	0	0		0											4	1	1	0		1	0	0	1	2		15	1
498	5	10211113	102111131	102111132	102111133	1	498	0.294552	1		2	1	3	1	150	0	15	2	1	2		0	0	0		1	4	1	1	3	2	2	30		2		4	1	4	0		0	0	0	0			14	0
499	20	0421233133	04212331331	04212331332	04212331333	1	499	0.073638	1		12	3	3	1	360	0	16	2	1	4		0	0	0		0											4	1	1	0		1	1	1	1	0		12	0
500	5	0721323233	07213232331	07213232332	07213232333	1	500	0.294552	1		11	3	3	1	1400	1	18	2	1	1		2	0	0		1	2		1	5	3	3	30		1	0	1	0	1	0		1	1	0	1	2		18	0
502	5	0721323232	07213232321	07213232322	07213232323	1	502	0.294552	1		11	3	3	1	425	1	18	2	1	1		1	1	2		1	2		1	3	2	2	30		1	0	0	1	0	1		1	1	1	0	2		12	0
503	3	08222133	082221331	082221332	082221333	1	503	0.49092	1		8	2	3	1	0	0	16	2	1	5		1	1	2		0											4	0	1	0		1	0	0	0			17	1
504	5	08222132	082221321	082221322	082221323	1	504	0.294552	1		13	3	3	1	0	0	14	2	1	5		2	0	0		1	2		1	3	2	2	1		1	0	1	0	4	0		1	1	0	1	0		17	0
505	15	0421233131	04212331311	04212331312	04212331313	1	505	0.098184	1		11	3	3	2	690	0	23	1	0	5		0	0	0		1	0	2	1	3	2	2	30		1	1	4	1		1		1	1	1	1	2		16	0
506	3	08222131	082221311	082221312	082221313	1	506	0.49092	1		10	2	3	1	700	0	16	2	1	3		2	0	0		0											1	0	1	0		1	0	0	0			18	0
507	5	092112121	0921121211	0921121212	0921121213	1	507	0.294552	1		8	2	2	1	700	1	12	3	2	1		1	1	2		0											4	0	1	0		1	1	2	1	2		18	1
508	4	0721321132	07213211321	07213211322	07213211323	1	508	0.36819	1		15	4	1	1	1200	1	20	2	1	0		0	0	0		0											1	0	4	0		1	1	1	1	0		13	0
509	2	0721321131	07213211311	07213211312	07213211313	1	509	0.73638	1		7	1	0	1	400	0	19	2	1	5		0	0	0		1	2		1	3	2	2	30		1	0	4	1	0	1		1	1	0	1	0		14	0
510	3	0721321133	07213211331	07213211332	07213211333	1	510	0.49092	1		12	3	3	1	700	0	11	3	2	1		1	1	2		1	2		1	3	2	2	7		1	0	1	1	2	0		1	0	0	0			15	0
511	2	0721323321	07213233211	07213233212	07213233213	1	511	0.73638	1		7	1	3	1	720	1	11	3	2	2		1	1	2		0											4	0	4	0		1	1	1	1	2		12	0
512		0721323322	07213233221	07213233222	07213233223	1	512		1		6	1	3	1	150	0	20	2	1	2		0	0	0		0											4	0	4	0		0	0	2	0			16	0
513	3	0721323323	07213233231	07213233232	07213233233	1	513	0.49092	1		6	1	3	1	200	0	14	2	1	3		2	0	0		0											4	1	1	0		1	1	1	1	1		14	0
514	5	0911122321	09111223211	09111223212	09111223213	1	514	0.294552	1		8	2	3	1	0	0	14	2	1	5		3	2	1		0											4	0	1	0								16	1
515	2	0911122322	09111223221	09111223222	09111223223	1	515	0.73638	1		6	1	3	1	0	0	14	2	1	5		3	2	2		0											4	1	4	0		0	0	0	0			16	1
517	30	0213111	02131111	02131112	02131113	1	517	0.049092	1		9	2	3	1	500	0	25	1	0	3		0	0	0		0											4	1	2	0		1	0	0	0			15	0
518	2	0821112331	08211123311	08211123312	08211123313	1	518	0.73638	1		10	2	3	1	600	0	16	2	1	2		3	2	1		0											4	0	4	0								13	1
519	1	0421232311	04212323111	04212323112	04212323113	1	519	1.47276	1		11	3	0	1	0	0	17	2	1	5		1	1	1		0											1	0	0	0								14	1
520	3	0421232312	04212323121	04212323122	04212323123	1	520	0.49092	1		3	1	0	1	0	0	18	2	1	5		1	1	2		0											4	0	0	0		1	0	0	0			16	0
521	6	0421232313	04212323131	04212323132	04212323133	1	521	0.24546	1		10	2	0	1	480	0	18	2	1	2		1	1	2		0											4	0	0	0		0	2	2	0			16	1
522	3	0821112332	08211123321	08211123322	08211123323	1	522	0.49092	1		11	3	3	1	0	0	30	1	0	5		1	1	1		0											4	0	1	0								19	2
524	1	102111131	1021111311	1021111312	1021111313	1	524	1.47276	1		5	1	3	2	0	0	16	2	1	5		0	0	0		0											4	0	1	0		0	1	1	1	2		13	0
525	5	102111132	1021111321	1021111322	1021111323	1	525	0.294552	1		9	2	3	2	0	0	16	2	1	5		0	0	0		0											4	0	2	0		1	0	0	0			12	1
526	3	102111133	1021111331	1021111332	1021111333	1	526	0.49092	1		6	1	3	2	0	0	12	3	2	5		0	0	0		0											4	0	4	0		1	1	1	1	2		13	2
527	3	01231213	012312131	012312132	012312133	1	527	0.49092	1		11	3	3	1	480	0	11	3	2	5		1	1	0		1	2		1	3	2	2	30		1	0	4	1	4	0		0	1	0	1	4		13	0
528	1	0911123	09111231	09111232	09111233	1	528	1.47276	1		9	2	0	1	0	0	17	2	1	5		2	0	0		0											4	1	1	0		2	1	1	1	1		14	0
529	5	07213233222	072132332221	072132332222	072132332223	1	529	0.294552	1		8	2	3	1	0	0	6	4	2	5		3	2	1		0											1	0	4	0								15	1
530	40	07213233223	072132332231	072132332232	072132332233	1	530	0.036819	1		12	3	3	1	0	0	23	1	0	5		0	0	0		1	0	1	1	5	3	3	10		1	0	1	1	1	1		1	1	1	1	1		11	0
531	8	04212313	042123131	042123132	042123133	1	531	0.184095	1		11	3	0	1	650	0	27	1	0	5		2	0	2		1	1	1	5	3	2	2	8		1	0	4	1	1	0		1	0	0	1	2		15	0
532	50	04212312	042123121	042123122	042123123	1	532	0.0294552	1		11	3	3	1	0	0	17	2	1	5		0	0	0		0											4	0	1	0		1	1	1	1	1		13	0
533	3	0213112	02131121	02131122	02131123	1	533	0.49092	1		11	3	0	1	750	0	29	1	0	1		3	2	1		1	1	4	0	3	2	2	30		1	0	4	1	2	1								14	1
534	50	0213113	02131131	02131132	02131133	1	534	0.0294552	1		6	1	3	1	0	0	15	2	1	5		1	1	2		0											4	0	1	0		2	1	0	1	1		13	1
535	20	04212311	042123111	042123112	042123113	1	535	0.073638	1		16	4	3	2	2700	1	33	1	0	1		0	0	0		1	2		1	5	3	3	3		1	0	1	1	2	0		0	1	1	1	3		14	0
536	3	043131221311	0431312213111	0431312213112	0431312213113	1	536	0.49092	1		11	3	3	1	0	0	17	2	1	5		1	1	2		0											4	0	3	0		1	0	0	0			15	0
537	2	072122	0721221	0721222	0721223	1	537	0.73638	1		9	2	0	1	280	0	12	3	2	3		4	0	2		0											4	0	2	0		0	0	0	0			16	0
538	40	09232123121	092321231211	092321231212	092321231213	1	538	0.036819	1		15	4	3	1	1100	0	32	1	0	2		0	0	0		1	0	4	0	1	1	2	30		1	3	3	1		1		1	0	0	0			15	1
539	10	08222111	082221111	082221112	082221113	1	539	0.147276	1		6	1	3	1	0	0	21	2	1	5		1	1	2		0											4	0	1	0		1	1	1	1	1		16	1
540	4	09232123122	092321231221	092321231222	092321231223	1	540	0.36819	1		11	3	1	1	480	1	15	2	1	1		2	0	0		0											1	1	4	0		1	2	2	2			14	0
541	2	042123121	0421231211	0421231212	0421231213	1	541	0.73638	1		8	2	3	1	260	1	14	2	1	3		1	1	2		0											4	0	3	0		0	0	0	0			12	1
542	2	042123122	0421231221	0421231222	0421231223	1	542	0.73638	1		4	1	3	1	400	0	17	2	1	3		4	0	2		0											1	0	1	0		1	0	0	1	4		9	1
543	30	072132332221	0721323322211	0721323322212	0721323322213	1	543	0.049092	1		11	3	3	1	0	0	10	3	2	5		1	1	2		0											4	0	2	0		1	0	0	0			13	1
544	10	09232123123	092321231231	092321231232	092321231233	1	544	0.147276	1		13	3	1	1	0	1	17	2	1	3		2	0	0		1	2		0	3	2	2	30		1	0	4	1	1	1		2	2	0	0			6	0
545	10	072132332222	0721323322221	0721323322222	0721323322223	1	545	0.147276	1		11	3	3	1	480	0	30	1	0	2		3	2	1		0											4	0	4	0								13	1
546	3	04212323112	042123231121	042123231122	042123231123	1	546	0.49092	1		6	1	3	1	0	0	14	2	1	5		1	1	2		0											4	0	1	0		1	0	0	0			14	1
547		04212323111	042123231111	042123231112	042123231113	1	547		1		5	1	3	1	0	0	14	2	1	5		1	1	2		0											4	0	3	0		2	0	0	1	2		12	0
548	8	04212323113	042123231131	042123231132	042123231133	1	548	0.184095	1		5	1	3	3	480	1	16	2	1	3		1	1	2		1	1	1	0	3	2	2	30		1	0	4	0	4	0		0	1	0	1	1		13	1
550	7	0733132	07331321	07331322	07331323	1	550	0.210394	1		10	2	3	1	640	0	19	2	1	3		3	2	1		1	2		0	1	1	2			2		1	1	1	0								13	1
551	30	0733133	07331331	07331332	07331333	1	551	0.049092	1		11	3	3	1	0	0	15	2	1	5		1	1	2		0											3	0	1	0		0	0	0	0			20	0
552	2	042123331	0421233311	0421233312	0421233313	1	552	0.73638	1		8	2	0	1	0	0	22	2	1	5		4	0	2		0											4	0	1	0		2	0	0	1	1		14	1
553	7	042123333	0421233331	0421233332	0421233333	1	553	0.210394	1		5	1	3	1	0	0	13	3	2	3		3	2	1		1	1	1	0	3	2	2	2		0		4	0	4	0								16	1
554	3	0821112323	08211123231	08211123232	08211123233	1	554	0.49092	1		5	1	0	1	400	0	14	2	1	3		1	1	2		1	2		1	3	2	2	2		1	0	4	0	1	0		1	1	1	1	1		17	1
555	2	0821112322	08211123221	08211123222	08211123223	1	555	0.73638	1		10	2	0	1	0	0	30	1	0	5		1	1	1		0											1	1	1	0								10	1
556	10	0822233	08222331	08222332	08222333	1	556	0.147276	1		7	1	0	1	0	0	21	2	1	5		3	2	1		0											4	0	4	0								14	1
557	1	07213223	072132231	072132232	072132233	1	557	1.47276	1		9	2	0	1	0	0	21	2	1	5		3	2	1		0											4	0	4	0								17	1
558	20	08222333	082223331	082223332	082223333	1	558	0.073638	1		11	3	0	1	200	0	17	2	1	3		1	1	2		0											4	0	1	0		1	0	0	0			13	1
560		08222331	082223311	082223312	082223313	1	560		1		5	1	3	1	0	0	13	3	2	5		2	0	0		0											4	0	3	0		2	1	1	1	1		14	0
561	1	012312132	0123121321	0123121322	0123121323	1	561	1.47276	1		7	1	3	1	0	0	16	2	1	5		3	2	1		0											4	0	0	0								16	1
562	50	012312133	0123121331	0123121332	0123121333	1	562	0.0294552	1		11	3	0	1	0	0	16	2	1	5		0	0	0		0											4	0	1	0		1	1	1	1	1		14	0
565	8	0421233332	04212333321	04212333322	04212333323	1	565	0.184095	1		9	2	3	1	500	0	17	2	1	1		4	0	1		0											4	0	1	0								16	1
566	5	0421233333	04212333331	04212333332	04212333333	1	566	0.294552	1		7	1	3	1	0	0	18	2	1	5		1	1	2		0											4	0	1	0		1	0	0	0			15	1
567	10	08211123233	082111232331	082111232332	082111232333	1	567	0.147276	1		9	2	3	1	400	0	11	3	2	2		1	1	2		0											4	0	1	0		1	1	0	1	2		18	1
568	1	08211123232	082111232321	082111232322	082111232323	1	568	1.47276	1		8	2	3	1	0	0	14	2	1	3		1	1	2		0											4	0	3	0		0	0	0	1	4		7	1
569	10	08211123231	082111232311	082111232312	082111232313	1	569	0.147276	1		8	2	3	1	0	0	13	3	2	5		1	1	2		1	1	1	0	3	2	2	3		2		4	0	1	0		1	0	0	0			14	1
570	5	072123	0721231	0721232	0721233	1	570	0.294552	1		12	3	0	1	800	0	15	2	1	4		1	1	2		0											4	1	0	0		1	0	0	0			15	0
571	3	0421231213	04212312131	04212312132	04212312133	1	571	0.49092	1		11	3	3	3	480	1	15	2	1	1		1	1	2		0											4	1	3	0		1	0	0	0			16	0
572	5	07213233233	072132332331	072132332332	072132332333	1	572	0.294552	1		8	2	3	1	0	0	18	2	1	5		3	2	1		0											4	1	4	0								13	1
575	7	07213233231	072132332311	072132332312	072132332313	1	575	0.210394	1		12	3	3	1	0	0	17	2	1	5		1	1	2		0											4	0	4	0		1	0	2	0			13	1
578	5	08211123321	082111233211	082111233212	082111233213	1	578	0.294552	1		8	2	3	1	400	0	19	2	1	2		1	1	2		0											4	0	1	0		0	0	0	0			14	1
579	4	04212333331	042123333311	042123333312	042123333313	1	579	0.36819	1		8	2	3	1	480	0	15	2	1	2		4	0	2		0											1	0	1	0		0	0	2	1	2		16	2
580	2	04212333332	042123333321	042123333322	042123333323	1	580	0.73638	1		5	1	3	1	600	0	17	2	1	3		4	0	2		1	2		0	8	2	2	30		1	0	4	0	0	0		0	0	0	0			14	1
581	1	082111232321	0821112323211	0821112323212	0821112323213	1	581	1.47276	1		7	1	3	1	0	0	17	2	1	5		3	2	1		0											4	0	4	0								16	1
582	3	082111232322	0821112323221	0821112323222	0821112323223	1	582	0.49092	1		8	2	3	3	380	1	14	2	1	3		1	1	2		0											0	0	1	0		1	0	0	0			15	1
585	5	04212333321	042123333211	042123333212	042123333213	1	585	0.294552	1		8	2	3	1	0	0	20	2	1	5		1	1	2		0											4	0	1	1		1	0	0	0			11	1
586	2	04212333323	042123333231	042123333232	042123333233	1	586	0.73638	1		11	3	2	1	701	0	18	2	1	1		1	1	1		0											4	1	1	0								14	1
587	6	04212333322	042123333221	042123333222	042123333223	1	587	0.24546	1		9	2	0	1	416	0	17	2	1	1		1	1	2		0											4	0	2	0		0	0	0	1	0		15	1
588	7	04212312131	042123121311	042123121312	042123121313	1	588	0.210394	1		11	3	3	1	0	0	25	1	0	5		1	1	2		1	2		1	1	1	2	7		1	0	0	0	2	1		2	0	0	0			18	1
589	15	04212312132	042123121321	042123121322	042123121323	1	589	0.098184	1		9	2	3	1	0	0	14	2	1	5		1	1	2		0											4	0	1	0		1	0	0	1	2		13	1
590	5	04212312133	042123121331	042123121332	042123121333	1	590	0.294552	1		12	3	3	1	700	1	18	2	1	1		1	1	2		0											4	1	2	0		1	0	0	0			16	1
591	8	042123333322	0421233333221	0421233333222	0421233333223	1	591	0.184095	1		5	1	3	3	0	0	16	2	1	5		1	1	2		0											4	1	3	0		2	0	0	0			15	0
592	10	0732211	07322111	07322112	07322113	1	592	0.147276	1		15	4	3	1	1000	0	34	1	0	0		1	1	2		0											4	0	1	0		1	0	0	0			14	1
593	2	0732212	07322121	07322122	07322123	1	593	0.73638	1		9	2	3	1	0	0	21	2	1	5		1	1	2		0											4	0	1	0		1	2	0	1	0		15	1
594	2	07213211331	072132113311	072132113312	072132113313	1	594	0.73638	1		11	3	3	1	1300	0	17	2	1	0		2	0	0		0											4	1	0	0		0	0	0	0			23	0
595	5	07331322	073313221	073313222	073313223	1	595	0.294552	1		11	3	3	1	0	0	16	2	1	5		1	1	2		0											4	0	1	0		1	1	1	1	3		12	0
596	4	07331323	073313231	073313232	073313233	1	596	0.36819	1		11	3	3	1	480	1	15	2	1	5		2	0	0		1	0	2	0	3	2	2	30		1	0	4	1	2	1		0	1	2	1	1		14	0
597	5	07331321	073313211	073313212	073313213	1	597	0.294552	1		5	1	3	2	0	0	16	2	1	5		2	0	0		0											0	0	1	0		1	1	1	1	3		17	1
599	20	092111323	0921113231	0921113232	0921113233	1	599	0.073638	1		12	3	3	1	492	1	19	2	1	5		0	0	0		1	1		1	3	2	2	365		1	0	4	1	2	1		0	1	0	1	2		23	0
600		07331333	073313331	073313332	073313333	1	600		1
601	4	07322112	073221121	073221122	073221123	1	601	0.36819	1		8	2	3	1	0	0	17	2	1	5		1	1	2		0											4	0	1	0		1	0	0	0			22	0
602	4	07322111	073221111	073221112	073221113	1	602	0.36819	1		10	2	3	1	480	1	16	2	1	5		1	1	2		1	0	1	1	3	2	2	15		1	0	0	1	1	1		0	0	0	1	0		13	2
603	8	042123121321	0421231213211	0421231213212	0421231213213	1	603	0.184095	1		11	3	3	1	440	0	17	2	1	3		1	1	2		1	1	1	1	3	2	2	4		2		4	1	1	0		0	0	0	1	2		17	1
604	4	042123121322	0421231213221	0421231213222	0421231213223	1	604	0.36819	1		6	1	3	1	0	0	19	2	1	5		1	1	0		1	1	1	1	5	3	3	5		1	0	4	0	0	0		0	0	2	1	2		17	1
605	10	082223331	0822233311	0822233312	0822233313	1	605	0.147276	1		11	3	3	1	1200	0	20	2	1	1		1	1	2		0											0	0	1	0		1	0	0	0			15	1
607	3	092322121	0923221211	0923221212	0923221213	1	607	0.49092	1		7	1	3	1	0	0	28	1	0	5		1	1	2		0											4	0	1	0		1	0	0	0			15	0
608	10	092322122	0923221221	0923221222	0923221223	1	608	0.147276	1		8	2	3	1	480	0	15	2	1	3		1	1	2		1	1	1	1	3	2	2	30		1	0	4	0	4	0		0	0	0	0			16	1
609	3	092322123	0923221231	0923221232	0923221233	1	609	0.49092	1		12	3	3	2	0	0	12	3	2	5		1	1	2		0											4	0	3	0		1	0	0	0			14	1
610	15	082221211	0822212111	0822212112	0822212113	1	610	0.098184	1		18	4	3	1	3000	1	43	0	0	1		1	1	2		1	2		1	5	3	3	1		1	0	4	0	0	0		0	0	0	1	4		14	1
611	5	082221212	0822212121	0822212122	0822212123	1	611	0.294552	1		17	4	3	1	0	0	36	0	0	5		1	1	2		1	0	2	1	4	3	3	2		1	0	4	1	4	0		1	0	0	0			18	1
612	30	07213232331	072132323311	072132323312	072132323313	1	612	0.049092	1		9	2	3	1	840	0	30	1	0	2		1	1	2		0											4	0	4	0		1	0	1	1	2		16	0
613	10	07213232332	072132323321	072132323322	072132323323	1	613	0.147276	1		11	3	3	1	0	0	17	2	1	5		2	0	2		1	2		1	3	2	2	30		1	0	1	0	0	0		2	0	0	1	1		14	1
614	4	07213232333	072132323331	072132323332	072132323333	1	614	0.36819	1		12	3	0	1	390	0	11	3	2	1		2	0	0		1	2		1	5	3	3	30		1	0	4	1	1	0		1	0	0	0			18	0
615	20	042123333321	0421233333211	0421233333212	0421233333213	1	615	0.073638	1		11	3	2	1	1200	1	32	1	0	3		0	0	0		1	2		1	3	2	2	90		1	0	4	1	0	0		1	0	0	1	0		14	0
619	6	07322113	073221131	073221132	073221133	1	619	0.24546	1		7	1	3	1	600	1	12	3	2	3		1	1	2		0											4	0	0	0		1	0	0	0			15	1
620	2	07322123	073221231	073221232	073221233	1	620	0.73638	1		4	1	3	2	0	0	18	2	1	5		1	1	2		0											4	0	1	0		2	1	2	1	0		11	1
621	5	082111233212	0821112332121	0821112332122	0821112332123	1	621	0.294552	1		11	3	3	1	0	0	14	2	1	5		1	1	2		0											4	0	0	0		1	0	0	0			17	0
622	7	082111233213	0821112332131	0821112332132	0821112332133	1	622	0.210394	1		4	1	3	1	0	0	12	3	2	5		1	1	2		0											4	0	2	0		2	0	0	1	4		15	0
623	8	042123121331	0421231213311	0421231213312	0421231213313	1	623	0.184095	1		11	3	1	2	930	1	23	1	0	3		1	1	2		1	1	1	2	1	1	2	7		1	0	0	1	2	0		0	0	0	0			10	1
624	5	073221133	0732211331	0732211332	0732211333	1	624	0.294552	1		6	1	3	3	500	1	11	3	2	3		1	1	2		0											4	0	1	0		1	0	0	0			14	1
626	1	073221132	0732211321	0732211322	0732211323	1	626	1.47276	1		5	1	0	0	480	0	30	1	0	3		4	0	2		0											4	1	4	0		0	1	0	0	2		17	0
627	40	073313212	0733132121	0733132122	0733132123	1	627	0.036819	1		8	2	3	1	800	1	18	2	1	3		2	0	0		1	2		1	3	2	2	30		1	0	4	0	2	1		1	2	2	1	0		13	0
628	5	082111233211	0821112332111	0821112332112	0821112332113	1	628	0.294552	1		12	3	3	1	0	0	16	2	1	5		1	1	2		0											4	0	1	0		1	0	0	0			14	1
630	2	0821112332121	08211123321211	08211123321212	08211123321213	1	630	0.73638	1		9	2	3	1	0	0	26	1	0	5		3	2	1		0											4	0	1	0								15	1
631	5	0821112332122	08211123321221	08211123321222	08211123321223	1	631	0.294552	1		6	1	3	1	0	0	18	2	1	5		1	1	2		0											4	0	1	0		1	0	0	0			14	1
632	20	073221112	0732211121	0732211122	0732211123	1	632	0.073638	1		8	2	2	1	0	0	22	2	1	5		1	1	2		0											4	0	1	0		2	0	0	1	1		17	1
633		0821112332123	08211123321231	08211123321232	08211123321233	1	633		1
634	5	073221111	0732211111	0732211112	0732211113	1	634	0.294552	1		11	3	1	1	480	0	22	2	1	5		1	1	0		0											4	0	1	0		0	0	0	0			15	1
635	50	0423323	04233231	04233232	04233233	1	635	0.0294552	1		13	3	3	4	800	1	15	2	1	3		2	0	0		1	1	1	1	5	3	3	20		1	0	1	1	2	1		0	1	1	1	0		18	0
636	5	012211	0122111	0122112	0122113	1	636	0.294552	1		8	2	3	1	0	0	15	2	1	5		1	1	2		0											4	0	1	0		1	0	0	0			17	0
637	3	0423322	04233221	04233222	04233223	1	637	0.49092	1		6	1	2	1	250	0	24	1	0	5		4	0	2		0											4	0	4	0		1	1	0	0	2		14	1
638	10	0423321	04233211	04233212	04233213	1	638	0.147276	1		16	4	0	2	700	1	21	2	1	1		0	0	0		1	1	1	1	2	1	1	3		1	0	1	1	1	0		1	1	1	1	1		20	0
639	15	0821112332111	08211123321111	08211123321112	08211123321113	1	639	0.098184	1		13	3	3	3	2000	1	13	3	2	2		3	2	1		1	0	9	0	5	3	3	1		1	0	1	1	0	1								11	1
640	5	0821112332113	08211123321131	08211123321132	08211123321133	1	640	0.294552	1		12	3	3	1	500	0	17	2	1	5		1	1	2		1	1	1	1	3	2	2	60		1	0	4	0	2	1		1	1	1	1	1		12	0
641	20	0821112332112	08211123321121	08211123321122	08211123321123	1	641	0.073638	1		12	3	3	2	0	0	12	3	2	5		1	1	2		1	2		4	5	3	3	3		1	0	4	1	1	0		1	1	0	1	1		13	0
642	80	0732211111	07322111111	07322111112	07322111113	1	642	0.0184095	1		9	2	3	1	0	0	14	2	1	5		1	1	2		0											4	0	4	0		0	0	0	0			15	1
643	3	08211123321212	082111233212121	082111233212122	082111233212123	1	643	0.49092	1		11	3	3	3	470	0	14	2	1	3		4	0	2		1	3		1	1	1	2	25		1	0	1	0	0	0		1	0	0	1	2		14	1
644	5	08211123321213	082111233212131	082111233212132	082111233212133	1	644	0.294552	1		6	1	3	1	0	0	14	2	1	5		1	1	2		0											4	0	1	0		1	0	0	0			15	1
645	6	0732211332	07322113321	07322113322	07322113323	1	645	0.24546	1		5	1	3	2	1200	0	17	2	1	2		1	1	2		0											4	0	1	0		0	1	0	0	1		14	0
646	5	0732211331	07322113311	07322113312	07322113313	1	646	0.294552	1		4	1	3	2	0	0	12	3	2	5		1	1	2		0											4	0	1	0		1	0	0	0			15	0
647	3	0732211333	07322113331	07322113332	07322113333	1	647	0.49092	1		3	1	3	2	150	0	14	2	1	5		1	1	2		0											4	0	0	0		0	0	0	1	2		17	2
649	5	08211123321222	082111233212221	082111233212222	082111233212223	1	649	0.294552	1		20	4	3	1	2000	1	33	1	0	3		1	1	2		1	2		1	3	2	2	2		1	0	4	1	2	0		0	0	0	0			13	1
650	2	02131131	021311311	021311312	021311313	1	650	0.73638	1		9	2	0	1	0	0	20	2	1	5		1	1	2		1	2		3	0	0	0	2		1	0	4	0	1	0		2	1	1	1	0		15	1
651	5	072132233	0721322331	0721322332	0721322333	1	651	0.294552	1		7	1	3	3	0	1	15	2	1	5		4	0	1		1	1	1	1	9	4	4	30		1	0	4	0	1	0								12	1
652	5	072132231	0721322311	0721322312	0721322313	1	652	0.294552	1		5	1	3	1	0	0	14	2	1	5		1	1	2		0											4	0	1	0		1	0	0	0			12	1
653	5	021331	0213311	0213312	0213313	1	653	0.294552	1		15	4	3	2	900	0	30	1	0	5		0	0	0		1	0	1	0	4	3	3	30		0		1	1	1	1		0	0	0	0			17	0
655	5	0732211323	07322113231	07322113232	07322113233	1	655	0.294552	1		11	3	3	1	700	0	16	2	1	3		1	1	2		0											4	0	1	0		1	0	0	0			13	1
657	30	07331332	073313321	073313322	073313323	1	657	0.049092	1		8	2	3	2	500	0	8	3	2	2		1	1	2		0											4	0	1	0		1	1	1	1	1		13	1
658	7	07331331	073313311	073313312	073313313	1	658	0.210394	1		11	3	3	1	520	1	14	2	1	2		0	0	0		1	0	1	1	4	3	3	15		1	0	1	1	0	0		1	1	2	1	1		16	1
660	10	082111233212131	0821112332121311	0821112332121312	0821112332121313	1	660	0.147276	1		11	3	3	1	0	0	16	2	1	5		1	1	2		1	2		1	4	3	3	30		2		4	0	2	0		1	0	0	0			13	0
661	4	0923221231	09232212311	09232212312	09232212313	1	661	0.36819	1		11	3	3	2	1200	0	18	2	1	5		1	1	2		0											4	1	4	0		1	1	0	1	0		14	1
662	10	0923221232	09232212321	09232212322	09232212323	1	662	0.147276	1		10	2	2	1	500	1	15	2	1	3		1	1	2		0											4	0	2	0		0	0	0	0			10	1
663	10	0923221233	09232212331	09232212332	09232212333	1	663	0.147276	1		9	2	3	2	0	0	14	2	1	5		1	1	2		0											4	0	3	0		1	1	1	1	1		9	1
664	3	07322113332	073221133321	073221133322	073221133323	1	664	0.49092	1		3	1	3	1	0	0	9	3	2	5		1	1	2		0											4	0	4	0		0	0	0	0			18	0
665	5	07322113333	073221133331	073221133332	073221133333	1	665	0.294552	1		11	3	3	1	0	0	15	2	1	5		1	1	2		0											4	0	0	0		1	0	0	0			17	0
666	3	0721322331	07213223311	07213223312	07213223313	1	666	0.49092	1		5	1	3	2	0	0	16	2	1	5		1	1	2		1	2		1	3	2	2	30		2		4	1	3	0		2	0	0	1	2		11	1
668	5	07322111113	073221111131	073221111132	073221111133	1	668	0.294552	1		11	3	3	1	300	1	12	3	2	1		1	1	2		0											4	0	0	0		1	0	0	0			16	0
669	100	07322111112	073221111121	073221111122	073221111123	1	669	0.0147276	1		3	1	3	2	0	0	14	2	1	5		0	0	0		0											4	0	3	0		1	1	1	1	0		20	0
670	4	07322113331	073221133311	073221133312	073221133313	1	670	0.36819	1		8	2	3	1	0	0	14	2	1	5		1	1	2		0											4	0	1	0		2	0	0	0			13	1
671	3	0123121331	01231213311	01231213312	01231213313	1	671	0.49092	1		9	2	3	1	0	0	17	2	1	5		0	0	0		0											4	0	1	0		1	1	1	1	1		13	0
672	4	0123121332	01231213321	01231213322	01231213323	1	672	0.36819	1		5	1	3	1	480	0	19	2	1	2		2	0	0		1	2		0	4	3	3	7		1	0	1	1	3	1		1	1	1	1	0		15	0
673	12	073221111123	0732211111231	0732211111232	0732211111233	1	673	0.12273	1		11	3	3	2	600	1	15	2	1	3		2	0	2		1	2		1	0	0	0	12		1	0	1	1	2	1		0	2	2	0			12	1
674	5	073221111121	0732211111211	0732211111212	0732211111213	1	674	0.294552	1		12	3	3	2	0	0	15	2	1	5		1	1	2		0											4	0	3	0		1	0	0	0			16	1
675	10	073221111122	0732211111221	0732211111222	0732211111223	1	675	0.147276	1		9	2	3	2	1500	0	20	2	1	5		1	1	2		0											4	1	4	0		0	1	2	0	1		13	1
676	5	09232212332	092322123321	092322123322	092322123323	1	676	0.294552	1		0	1	3	1	250	0	20	2	1	3		1	1	2		0											4	0	1	0		0	0	0	1	2		7	0
677	5	09232212333	092322123331	092322123332	092322123333	1	677	0.294552	1		5	1	3	1	0	0	15	2	1	5		2	0	0		0											4	0	0	0		1	0	0	0			16	0
678	4	09232212331	092322123311	092322123312	092322123313	1	678	0.36819	1		11	3	3	1	400	0	16	2	1	2		0	0	0		0											4	0	4	0		0	1	0	1	0		14	1
679	5	073221133313	0732211333131	0732211333132	0732211333133	1	679	0.294552	1		8	2	3	2	0	0	12	3	2	5		2	0	0		0											4	0	1	0		1	0	0	0			11	0
680	1	073221133312	0732211333121	0732211333122	0732211333123	1	680	1.47276	1		3	1	3	1	480	0	14	2	1	5		1	1	2		0											4	0	3	0		2	0	0	0			14	0
681	9	07322113312	073221133121	073221133122	073221133123	1	681	0.16364	1		9	2	3	2	0	0	14	2	1	5		1	1	2		0											4	0	4	0		1	1	1	1	3		14	1
682	5	073221231	0732212311	0732212312	0732212313	1	682	0.294552	1		6	1	3	1	0	0	14	2	1	3		1	1	2		0											4	0	1	0		1	1	1	1	1		12	1
683	10	07322113313	073221133131	073221133132	073221133133	1	683	0.147276	1		5	1	3	2	0	0	14	2	1	3		1	1	2		0											4	0	3	0		2	1	1	1	4		17	0
684	5	042123333211	0421233332111	0421233332112	0421233332113	1	684	0.294552	1		9	2	3	1	400	0	16	2	1	3		1	1	2		0											4	0	1	0		2	0	0	0			15	1
685	3	042123333212	0421233332121	0421233332122	0421233332123	1	685	0.49092	1		8	2	3	1	0	0	20	2	1	5		3	2	1		0											4	0	4	0								12	1
686	5	07322113231	073221132311	073221132312	073221132313	1	686	0.294552	1		5	1	3	1	400	0	19	2	1	3		3	2	1		0											4	0	1	0								12	1
687	5	07322113321	073221133211	073221133212	073221133213	1	687	0.294552	1		9	2	0	3	300	1	19	2	1	2		1	1	2		0											4	0	2	0		1	0	0	0			12	1
688	5	08211123321223	082111233212231	082111233212232	082111233212233	1	688	0.294552	1		11	3	3	1	1000	0	16	2	1	3		1	1	2		1	2		1	0	0	0	1		1	0	4	0	1	1		1	0	0	0			12	0
689	20	08211123321112	082111233211121	082111233211122	082111233211123	1	689	0.073638	1		8	2	3	1	600	0	17	2	1	1		1	1	2		0											4	0	0	0		0	0	0	1	3		16	1
690	6	08211123321111	082111233211111	082111233211112	082111233211113	1	690	0.24546	1		10	2	3	1	0	0	31	1	0	5		1	1	2		0											4	0	0	0		2	0	0	0			16	1
691	5	072132332311	0721323323111	0721323323112	0721323323113	1	691	0.294552	1		8	2	3	2	0	0	14	2	1	5		1	1	2		0											4	0	1	0		1	0	0	0			13	1
692	5	092111331	0921113311	0921113312	0921113313	1	692	0.294552	1		11	3	3	1	200	0	19	2	1	3		1	1	2		1	0	1	1	3	2	2	30		1	0	4	1	2	1		0	0	2	1	1		14	1
693	10	08211123321122	082111233211221	082111233211222	082111233211223	1	693	0.147276	1		6	1	3	1	0	0	16	2	1	5		3	2	1		0											4	1	4	0								14	1
694	1	0732211333131	07322113331311	07322113331312	07322113331313	1	694	1.47276	1		4	1	3	2	450	0	14	2	1	3		3	2	2		0											4	0	2	0		0	0	0	0			11	1
695	5	0732211333132	07322113331321	07322113331322	07322113331323	1	695	0.294552	1		11	3	3	1	200	0	18	2	1	3		1	1	2		0											4	0	1	0		1	0	0	0			15	1
696	50	08211123321132	082111233211321	082111233211322	082111233211323	1	696	0.0294552	1		11	3	3	1	360	1	16	2	1	2		1	1	2		1	3		0	4	3	3	30		1	0	4	1	3	1		0	0	0	1	1		13	0
697		0822212121	08222121211	08222121212	08222121213	1	697		1		11	3	3	1	0	0	24	1	0	5		1	1	2		0											4	1	2	0		2	0	0	0			16	1
698	10	08211123321133	082111233211331	082111233211332	082111233211333	1	698	0.147276	1		11	3	3	1	0	0	16	2	1	5		1	1	2		0											4	0	2	0		1	0	0	0			13	1
699	15	08211123321131	082111233211311	082111233211312	082111233211313	1	699	0.098184	1		5	1	3	1	1000	0	20	2	1	2		1	1	2		0											4	1	2	0		0	0	0	1	0		12	1
700	5	021333	0213331	0213332	0213333	1	700	0.294552	1		11	3	3	1	0	0	17	2	1	5		3	2	1		0											4	0	1	0								12	1
701	4	0822212123	08222121231	08222121232	08222121233	1	701	0.36819	1		4	1	3	1	0	0	16	2	1	5		3	2	1		0											4	0	2	0								16	1
702	5	021332	0213321	0213322	0213323	1	702	0.294552	1		7	1	3	1	0	0	22	2	1	5		1	1	2		0											4	0	2	0		1	0	0	0			12	1
703	10	08211123321113	082111233211131	082111233211132	082111233211133	1	703	0.147276	1		9	2	3	1	600	1	14	2	1	3		4	0	1		0											4	0	0	0								15	1
704	5	072132332313	0721323323131	0721323323132	0721323323133	1	704	0.294552	1		12	3	3	1	0	1	16	2	1	5		1	1	2		0											4	0	1	0		1	0	0	0			14	1
705	40	0421233332111	04212333321111	04212333321112	04212333321113	1	705	0.036819	1		11	3	3	0	150	1	19	2	1	5		1	1	2		0											4	0	4	0		0	0	0	0			11	1
706		0912212	09122121	09122122	09122123	1	706		1		9	2	3	1	480	1	13	3	2	3		1	1	2		1	4			8	2	2			1	0	4	0	3	0		0	1	2	0	4		15	1
707	3	082111233211333	0821112332113331	0821112332113332	0821112332113333	1	707	0.49092	1		11	3	3	1	0	0	13	3	2	5		1	1	2		0											4	0	1	0		0	0	0	0			15	1
708	5	082111233211332	0821112332113321	0821112332113322	0821112332113323	1	708	0.294552	1		8	2	3	1	0	0	14	2	1	5		1	1	2		0											4	0	2	0		1	0	0	0			15	0
709	5	082111233211331	0821112332113311	0821112332113312	0821112332113313	1	709	0.294552	1		6	1	3	1	300	0	14	2	1	3		1	1	2		0											4	0	1	0		1	0	0	0			13	1
710	3	08222121231	082221212311	082221212312	082221212313	1	710	0.49092	1		6	1	3	1	0	0	15	2	1	5		1	1	2		1	2		1	4	3	3	2		1	0	4	0	1	0		2	0	0	1	0		13	1
711	2	08222121232	082221212321	082221212322	082221212323	1	711	0.73638	1		7	1	3	1	0	0	11	3	2	5		1	1	2		0											4	0	4	0		1	0	0	1	2		14	1
712	5	0721323323131	07213233231311	07213233231312	07213233231313	1	712	0.294552	1		6	1	3	1	300	0	15	2	1	4		1	1	2		0											4	0	1	0		1	0	0	0			14	1
713	30	0721323323132	07213233231321	07213233231322	07213233231323	1	713	0.049092	1		11	3	3	1	1200	0	20	2	1	1		1	1	2		1	0	1	0	5	3	3	6		0		0	1	0	1		0	0	0	0			14	1
714	5	0721323323133	07213233231331	07213233231332	07213233231333	1	714	0.294552	1		6	1	3	1	500	1	10	3	2	3		1	1	2		0											4	0	0	0		1	0	0	0			15	1
715	2	07322113331322	073221133313221	073221133313222	073221133313223	1	715	0.73638	1		7	1	3	1	480	0	17	2	1	2		3	2	1		0											4	1	1	0								16	1
716	5	07322113331323	073221133313231	073221133313232	073221133313233	1	716	0.294552	1		10	2	3	1	0	0	16	2	1	5		3	2	1		0											1	0	4	0								15	1
717	5	07322113331321	073221133313211	073221133313212	073221133313213	1	717	0.294552	1		11	3	3	1	280	0	18	2	1	2		3	2	1		0											4	1	3	0								10	1
718	5	082111233211131	0821112332111311	0821112332111312	0821112332111313	1	718	0.294552	1		12	3	3	1	0	0	15	2	1	5		3	2	1		0											4	0	1	0								12	1
719	5	082111233211133	0821112332111331	0821112332111332	0821112332111333	1	719	0.294552	1		11	3	3	1	0	0	16	2	1	5		3	2	1		0											4	0	4	0								16	1
720	3	082111233211132	0821112332111321	0821112332111322	0821112332111323	1	720	0.49092	1		6	1	3	3	480	1	13	3	2	5		3	2	1		0											4	0	4	0								14	0
721	4	0821112332113313	08211123321133131	08211123321133132	08211123321133133	1	721	0.36819	1		11	3	3	1	800	1	19	2	1	1		0	0	0		0											4	0	2	0		0	1	0	0	0		15	1
722	5	10221	102211	102212	102213	1	722	0.294552	1		11	3	3	1	480	0	16	2	1	1		1	1	2		0											1	0	1	0		1	0	0	0			16	1
723	4	0821112332113311	08211123321133111	08211123321133112	08211123321133113	1	723	0.36819	1		9	2	3	1	0	0	17	2	1	5		1	1	2		0											4	0	0	0		1	0	0	1	2		15	2
724	5	0821112332113312	08211123321133121	08211123321133122	08211123321133123	1	724	0.294552	1		11	3	3	1	0	0	14	2	1	5		3	2	1		0											4	0	2	0								14	1
725	5	082221212321	0822212123211	0822212123212	0822212123213	1	725	0.294552	1		5	1	3	1	450	1	13	3	2	2		3	2	1		0											4	0	4	0								17	1
726	10	092321231233	0923212312331	0923212312332	0923212312333	1	726	0.147276	1		11	3	3	1	500	0	15	2	1	1		0	0	0		1	2		1	5	3	3	30		1	0	4	0	1	0		1	0	0	0			17	0
727	5	072132323333	0721323233331	0721323233332	0721323233333	1	727	0.294552	1		12	3	3	1	700	1	16	2	1	1		1	1	2		1	2		1	4	3	3	15		1	0	4	1	1	0		1	0	0	0			18	0
728	5	072132323332	0721323233321	0721323233322	0721323233323	1	728	0.294552	1		11	3	3	1	550	1	19	2	1	1		1	1	2		1	3		0	4	3	3	240		1	0	4	1	2	1		1	1	0	1	2		16	1
729	5	07213233231311	072132332313111	072132332313112	072132332313113	1	729	0.294552	1		8	2	3	1	0	0	19	2	1	5		1	1	2		0											0	0	3	0		1	0	0	0			17	1
731	5	07213233231332	072132332313321	072132332313322	072132332313323	1	731	0.294552	1		2	1	3	1	120	1	10	3	2	2		3	2	1		0											4	0	2	0								16	2
732	3	07213233231331	072132332313311	072132332313312	072132332313313	1	732	0.49092	1		12	3	3	1	0	0	16	2	1	5		1	1	2		0											4	0	1	0		1	1	1	1	1		13	1
733	3	07213233231321	072132332313211	072132332313212	072132332313213	1	733	0.49092	1		11	3	3	1	0	0	16	2	1	5		3	2	1		0											4	1	0	0								14	1
734	10	082221212311	0822212123111	0822212123112	0822212123113	1	734	0.147276	1		5	1	3	3	500	0	16	2	1	2		3	2	1		0											4	0	4	0								12	1
735	2	082221212312	0822212123121	0822212123122	0822212123123	1	735	0.73638	1		5	1	3	1	0	0	13	3	2	5		3	2	1		0											4	0	4	0								16	1
736	5	0822212123211	08222121232111	08222121232112	08222121232113	1	736	0.294552	1		7	1	3	2	800	0	16	2	1	5		1	1	2		0											4	0	1	0		1	1	1	1	1		18	0
737	10	0213313	02133131	02133132	02133133	1	737	0.147276	1		8	2	3	1	500	1	4	4	2	3		2	0	0		0											4	1	3	0		1	0	0	0			12	1
738	6	072132332313321	0721323323133211	0721323323133212	0721323323133213	1	738	0.24546	1		11	3	3	1	550	1	19	2	1	1		1	1	2		1	2		1	1	1	2	8		1	0	1	0	1	0		0	0	0	0			19	1
739	4	072132332313322	0721323323133221	0721323323133222	0721323323133223	1	739	0.36819	1		11	3	0	1	0	0	17	2	1	5		3	2	1		1	2		0	0	0	0	15		1	0	4	1	1	1								18	1
740	5	0821112332111311	08211123321113111	08211123321113112	08211123321113113	1	740	0.294552	1		11	3	3	1	0	0	15	2	1	5		1	1	2		0											4	0	1	0		1	0	0	0			14	0
741	3	0821112332111312	08211123321113121	08211123321113122	08211123321113123	1	741	0.49092	1		4	1	3	1	600	0	18	2	1	3		1	1	2		0											4	0	3	0		0	0	0	0			16	1
742	5	0213312	02133121	02133122	02133123	1	742	0.294552	1		15	4	3	1	600	1	21	2	1	2		1	1	2		0											4	1	1	0		1	0	0	0			14	1
743	2	072132332313112	0721323323131121	0721323323131122	0721323323131123	1	743	0.73638	1		4	1	3	0	0	1	13	3	2	5		3	2	1		1	2		0	4	3	3	30		1	0	1	1	4	1								14	1
744	3	072132332313312	0721323323133121	0721323323133122	0721323323133123	1	744	0.49092	1		5	1	3	3	0	0	20	2	1	5		3	2	1		0											4	0	2	0								14	1
745	5	072132332313311	0721323323133111	0721323323133112	0721323323133113	1	745	0.294552	1		10	2	3	1	0	0	16	2	1	5		1	1	2		0											4	0	2	0		1	0	0	0			18	1
746	5	0822212123112	08222121231121	08222121231122	08222121231123	1	746	0.294552	1		11	3	3	1	380	1	16	2	1	2		3	2	1		0											4	0	0	0								17	1
747	5	0721323323133122	07213233231331221	07213233231331222	07213233231331223	1	747	0.294552	1		12	3	0	0	800	1	15	2	1	5		1	1	2		0											4	0	2	0		1	0	0	0			16	0
748	5	0821112332111332	08211123321113321	08211123321113322	08211123321113323	1	748	0.294552	1		11	3	3	1	0	0	19	2	1	5		3	2	1		0											4	1	3	0								12	1
749	10	0821112332111331	08211123321113311	08211123321113312	08211123321113313	1	749	0.147276	1		4	1	3	1	0	0	13	3	2	5		1	1	2		0											4	0	1	0		1	0	0	0			19	1
751	5	08211123321113112	082111233211131121	082111233211131122	082111233211131123	1	751	0.294552	1		5	1	3	0	0	0	16	2	1	5		1	1	2		0											4	0	3	0		2	0	2	0			15	1
752	5	08211123321113111	082111233211131111	082111233211131112	082111233211131113	1	752	0.294552	1		11	3	3	1	500	0	9	3	2	2		1	1	2		0											4	0	3	0		1	0	0	0			12	1
753	1	0213331	02133311	02133312	02133313	1	753	1.47276	1		11	3	3	1	0	0	19	2	1	5		3	2	1		0											4	0	0	0								14	1
754	5	0213333	02133331	02133332	02133333	1	754	0.294552	1		9	2	3	1	200	0	25	1	0	3		1	1	2		0											4	0	2	0		1	0	0	0			12	1
755	3	0213332	02133321	02133322	02133323	1	755	0.49092	1		11	3	0	1	0	0	23	1	0	5		1	1	2		0											4	0	4	0		0	0	0	0			15	1
756	8	073221133313212	0732211333132121	0732211333132122	0732211333132123	1	756	0.184095	1		11	3	3	1	0	0	16	2	1	5		3	2	1		0											4	0	4	0								15	1
757	5	073221133313211	0732211333132111	0732211333132112	0732211333132113	1	757	0.294552	1		11	3	3	1	500	0	18	2	1	1		1	1	2		0											4	0	0	0		1	0	0	0			15	1
758	30	02133122	021331221	021331222	021331223	1	758	0.049092	1		6	1	3	1	0	0	14	2	1	5		1	1	2		0											4	0	4	0		0	0	0	0			15	1
759	5	0421231213313	04212312133131	04212312133132	04212312133133	1	759	0.294552	1		12	3	3	1	500	0	14	2	1	2		1	1	2		0											4	0	1	0		1	0	0	0			16	0
760	3	08211123321113311	082111233211133111	082111233211133112	082111233211133113	1	760	0.49092	1		9	2	1	1	0	0	16	2	1	5		1	1	2		0											0	0	2	0		2	0	0	0			15	1
761	10	082111233211322	0821112332113221	0821112332113222	0821112332113223	1	761	0.147276	1		6	1	3	1	0	0	17	2	1	5		1	1	2		0											4	0	3	0		1	0	0	0			15	0
762	5	0421231213312	04212312133121	04212312133122	04212312133123	1	762	0.294552	1		11	3	3	1	480	0	16	2	1	2		1	1	2		0											4	0	4	0		0	0	0	0			11	1
763	3	073221133313221	0732211333132211	0732211333132212	0732211333132213	1	763	0.49092	1		11	3	3	1	215	0	13	3	2	3		1	1	2		0											4	1	2	0		0	0	0	0			12	1
764	5	082111233212133	0821112332121331	0821112332121332	0821112332121333	1	764	0.294552	1		6	1	3	1	0	0	13	3	2	5		1	1	2		0											4	0	3	0		1	0	0	0			14	1
765	5	082111233211131122	0821112332111311221	0821112332111311222	0821112332111311223	1	765	0.294552	1		9	2	0	1	0	0	17	2	1	5		1	1	2		0											4	0	4	0		0	0	0	0			14	0
766	2	073221133313222	0732211333132221	0732211333132222	0732211333132223	1	766	0.73638	1		9	2	3	1	0	0	12	3	2	5		3	2	1		0											4	1	0	0								17	0
767	5	0732211333132112	07322113331321121	07322113331321122	07322113331321123	1	767	0.294552	1		11	3	3	1	0	0	11	3	2	5		1	1	2		0											4	0	1	0		1	0	0	0			15	1
768	5	0421231213311	04212312133111	04212312133112	04212312133113	1	768	0.294552	1		13	3	0	1	1200	1	18	2	1	2		2	0	0		0											4	0	1	0		1	1	1	1	1		17	0
770	4	08211123321113312	082111233211133121	082111233211133122	082111233211133123	1	770	0.36819	1		11	3	3	1	480	1	18	2	1	1		1	1	2		0											4	0	4	0		1	2	0	1	1		15	1
771	10	0732211333132122	07322113331321221	07322113331321222	07322113331321223	1	771	0.147276	1		11	3	3	1	600	0	17	2	1	5		1	1	2		0											4	0	1	0		1	0	0	0			17	1
772	2	08211123321133111	082111233211331111	082111233211331112	082111233211331113	1	772	0.73638	1		9	2	3	1	0	0	35	0	0	5		1	1	2		0											4	0	4	0		1	0	0	0			13	1
773	3	08211123321133112	082111233211331121	082111233211331122	082111233211331123	1	773	0.49092	1		12	3	3	1	200	0	15	2	1	3		1	1	2		0											4	0	1	0		1	1	1	1	1		14	1
774	2	0721323323133112	07213233231331121	07213233231331122	07213233231331123	1	774	0.73638	1		8	2	1	1	600	1	13	3	2	2		1	1	2		0											4	1	1	0		1	1	0	1	0		12	1
775	10	0721323323133111	07213233231331111	07213233231331112	07213233231331113	1	775	0.147276	1		12	3	3	1	1300	1	16	2	1	1		1	1	2		0											4	0	0	0		1	0	0	0			14	1
778	4	0721323323112	07213233231121	07213233231122	07213233231123	1	778	0.36819	1		11	3	3	1	0	0	30	1	0	5		3	2	1		0											4	0	4	0								14	1
779	5	07213233231122	072132332311221	072132332311222	072132332311223	1	779	0.294552	1		11	3	3	1	0	0	16	2	1	5		1	1	2		0											4	0	2	0		1	0	0	0			14	1
780	3	07213233231121	072132332311211	072132332311212	072132332311213	1	780	0.49092	1		9	2	3	1	0	0	20	2	1	5		3	2	1		0											4	0	1	0								15	1
781	5	02133312	021333121	021333122	021333123	1	781	0.294552	1		12	3	3	1	0	0	12	3	2	5		0	0	0		0											4	0	1	0		1	1	1	1	0		13	0
782	5	072132332311211	0721323323112111	0721323323112112	0721323323112113	1	782	0.294552	1		8	2	3	1	0	0	18	2	1	5		3	2	2		1	3		0	3	2	2	30		1	0	4	1	4	0		0	0	0	0			16	1
783	5	082111233211133121	0821112332111331211	0821112332111331212	0821112332111331213	1	783	0.294552	1		12	3	3	1	0	0	17	2	1	5		1	1	2		0											4	0	0	0		1	0	0	0			14	1
784	6	0822212122	08222121221	08222121222	08222121223	1	784	0.24546	1		11	3	3	1	900	0	20	2	1	5		3	2	1		0											4	0	3	0								12	1
785	5	021333122	0213331221	0213331222	0213331223	1	785	0.294552	1		11	3	3	2	600	0	13	3	2	3		2	0	0		0											4	1	4	0		1	1	1	1	1		12	0
786	5	073221133313231	0732211333132311	0732211333132312	0732211333132313	1	786	0.294552	1		7	1	3	1	0	0	11	3	2	5		1	1	2		0											4	0	0	0		1	0	0	0			15	0
787	15	073221133313232	0732211333132321	0732211333132322	0732211333132323	1	787	0.098184	1		11	3	3	1	0	0	19	2	1	5		3	2	1		1	1	2	0	2	1	1	15		0		1	1	1	1								15	1
788	20	082111233211323	0821112332113231	0821112332113232	0821112332113233	1	788	0.073638	1		10	2	3	1	378	0	20	2	1	3		0	0	0		0											1	0	1	1		0	1	1	1	2		15	0
789	20	082111233211321	0821112332113211	0821112332113212	0821112332113213	1	789	0.073638	1		11	3	3	1	460	1	16	2	1	4		0	0	0		0											4	1	3	0		1	1	1	1	1		14	0
790	2	0821112332113221	08211123321132211	08211123321132212	08211123321132213	1	790	0.73638	1		8	2	3	1	0	0	18	2	1	5		1	1	2		0											4	0	4	0		0	1	0	0	1		14	1
791	2	0821112332113222	08211123321132221	08211123321132222	08211123321132223	1	791	0.73638	1		9	2	3	1	460	0	18	2	1	5		3	2	1		0											4	0	4	0								14	1
792	3	08222121221	082221212211	082221212212	082221212213	1	792	0.49092	1		6	1	3	1	500	0	15	2	1	3		1	1	2		0											4	0	1	1		1	0	0	0			14	1
793	10	08222121233	082221212331	082221212332	082221212333	1	793	0.147276	1		8	2	3	1	0	0	20	2	1	5		0	0	0		0											4	1	1	0		1	1	1	1	0		10	0
794	3	082111233211331122	0821112332113311221	0821112332113311222	0821112332113311223	1	794	0.49092	1		6	1	3	1	0	0	21	2	1	5		1	1	2		0											4	0	3	0		1	1	1	1	1		16	0
795	3	082111233211331121	0821112332113311211	0821112332113311212	0821112332113311213	1	795	0.49092	1		9	2	3	2	0	0	18	2	1	5		1	1	2		0											4	0	2	0		2	0	1	1	2		15	0
796	2	082221212212	0822212122121	0822212122122	0822212122123	1	796	0.73638	1		6	1	0	1	400	0	14	2	1	3		1	1	2		0											4	0	1	0		1	0	0	0			16	1
797	20	0821112332113223	08211123321132231	08211123321132232	08211123321132233	1	797	0.073638	1		16	4	3	1	1300	0	19	2	1	0		2	0	0		0											4	1	2	0		1	1	2	1	0		10	0
798	2	04212312133123	042123121331231	042123121331232	042123121331233	1	798	0.73638	1		11	3	2	1	450	0	18	2	1	2		1	1	2		1	2		1	9	4	4	20		1	3	4	1	2	0		1	1	1	1	0		18	0
799	2	082221212211	0822212122111	0822212122112	0822212122113	1	799	0.73638	1		11	3	3	2	0	0	15	2	1	5		1	1	2		0											4	0	1	0		2	0	0	1	2		13	1
800	10	021333123	0213331231	0213331232	0213331233	1	800	0.147276	1		15	4	3	2	1100	1	24	1	0	1		0	0	0		1	0	2	3	0	0	0	7		1	0	0	0	2	0		1	1	1	1	1		18	0
801	20	082111233211133113	0821112332111331131	0821112332111331132	0821112332111331133	1	801	0.073638	1		8	2	3	1	1600	1	15	2	1	3		2	0	0		1	0	3	1	3	2	2	7		0		4	1	1	1		1	1	1	1	0		18	0
802		07213233231331123	072132332313311231	072132332313311232	072132332313311233	1	802		1
803	5	0821112332113311223	08211123321133112231	08211123321133112232	08211123321133112233	1	803	0.294552	1		6	1	3	1	500	0	15	2	1	3		1	1	2		0											4	0	1	0		1	0	0	0			15	1
804	5	0821112332113311222	08211123321133112221	08211123321133112222	08211123321133112223	1	804	0.294552	1		9	2	3	1	0	0	16	2	1	5		3	2	1		0											4	0	1	0								16	1
805	3	0821112332113311221	08211123321133112211	08211123321133112212	08211123321133112213	1	805	0.49092	1		11	3	3	1	0	0	17	2	1	5		1	1	2		0											4	0	1	0		1	1	0	0	1		14	1
806	5	082111233211331123	0821112332113311231	0821112332113311232	0821112332113311233	1	806	0.294552	1		9	2	3	1	0	0	13	3	2	5		3	2	1		0											4	0	4	0								16	1
807	5	082111233211331113	0821112332113311131	0821112332113311132	0821112332113311133	1	807	0.294552	1		2	1	3	1	500	0	21	2	1	3		1	1	2		0											4	0	1	0		1	0	0	0			17	1
808	8	07322113331321223	073221133313212231	073221133313212232	073221133313212233	1	808	0.184095	1		11	3	3	1	0	0	13	3	2	5		3	2	1		0											4	0	1	0								12	1
809	10	082111233211133123	0821112332111331231	0821112332111331232	0821112332111331233	1	809	0.147276	1		5	1	3	1	500	0	12	3	2	1		1	1	2		0											4	0	1	0		1	0	0	0			16	0
810	10	04212312133113	042123121331131	042123121331132	042123121331133	1	810	0.147276	1		11	3	3	1	1200	1	15	2	1	2		0	0	0		1	2		1	3	2	2	30		1	0	4	1	2	1		1	0	0	1	1		17	0
811	18	08211123321133112221	082111233211331122211	082111233211331122212	082111233211331122213	1	811	0.08182	1		12	3	3	1	600	0	21	2	1	1		3	2	1		0											4	0	1	0								14	1
812	3	08211123321133112213	082111233211331122131	082111233211331122132	082111233211331122133	1	812	0.49092	1		10	2	3	1	0	0	10	3	2	5		1	1	2		0											4	0	1	0		2	0	2	1	0		14	0
813	15	08211123321133112211	082111233211331122111	082111233211331122112	082111233211331122113	1	813	0.098184	1		11	3	3	1	0	1	14	2	1	5		3	2	1		1	1	1	5	4	3	3	30		0		4	1	4	0								17	1
814	5	08211123321133112223	082111233211331122231	082111233211331122232	082111233211331122233	1	814	0.294552	1		8	2	3	1	0	0	17	2	1	5		1	1	2		0											4	0	1	0		1	0	0	0			15	1
815	4	08211123321133112212	082111233211331122121	082111233211331122122	082111233211331122123	1	815	0.36819	1		9	2	0	1	0	0	18	2	1	5		1	1	2		0											4	0	1	0		2	0	0	0			14	1
816	5	08211123321133112222	082111233211331122221	082111233211331122222	082111233211331122223	1	816	0.294552	1		12	3	3	1	0	0	16	2	1	5		1	1	2		0											4	0	0	0		1	0	0	0			11	1
817	5	08211123321133112231	082111233211331122311	082111233211331122312	082111233211331122313	1	817	0.294552	1		9	2	3	1	0	0	21	2	1	5		1	1	2		0											4	1	4	0		1	0	0	0			13	1
818	4	08211123321133112233	082111233211331122331	082111233211331122332	082111233211331122333	1	818	0.36819	1		11	3	0	1	0	0	17	2	1	5		1	1	2		0											4	0	1	0		1	0	0	0			14	1
819	150	08211123321133112232	082111233211331122321	082111233211331122322	082111233211331122323	1	819	0.0098184	1		10	2	3	2	780	0	20	2	1	1		2	0	0		0											4	0	2	0		0	1	1	1	1		12	0
820	3	021333121	0213331211	0213331212	0213331213	1	820	0.49092	1		11	3	3	1	450	1	16	2	1	2		2	0	0		0											4	1	1	0		1	1	1	1	1		6	1
821	10	073221133313212232	0732211333132122321	0732211333132122322	0732211333132122323	1	821	0.147276	1		8	2	0	1	0	0	18	2	1	5		1	1	2		0											4	0	1	0		1	0	0	0			12	1
822	5	073221133313212233	0732211333132122331	0732211333132122332	0732211333132122333	1	822	0.294552	1		8	2	3	1	0	0	13	3	2	5		1	1	2		0											4	0	2	0		1	0	0	0			15	1
823	4	073221133313212231	0732211333132122311	0732211333132122312	0732211333132122313	1	823	0.36819	1		9	2	3	1	500	0	17	2	1	3		1	1	2		0											4	0	1	0		0	0	0	0			14	1
824	2	0821112332111311223	08211123321113112231	08211123321113112232	08211123321113112233	1	824	0.73638	1		5	1	3	1	600	0	22	2	1	2		1	1	2		0											4	0	4	0		0	0	0	0			13	1
825	5	07322113331321123	073221133313211231	073221133313211232	073221133313211233	1	825	0.294552	1		11	3	0	1	1600	0	16	2	1	3		1	1	2		0											4	0	1	0		1	0	0	0			18	1
826	10	08211123321132223	082111233211322231	082111233211322232	082111233211322233	1	826	0.147276	1		11	3	3	1	600	0	20	2	1	2		1	1	2		0											4	0	2	0		1	0	0	1	0		14	0
827	5	08211123321132222	082111233211322221	082111233211322222	082111233211322223	1	827	0.294552	1		12	3	3	1	0	0	16	2	1	5		1	1	2		0											4	0	1	0		1	0	0	0			13	1
828	5	08211123321132221	082111233211322211	082111233211322212	082111233211322213	1	828	0.294552	1		12	3	3	3	1000	1	18	2	1	1		1	1	2		0											4	0	1	0		1	0	0	0			12	1
829	20	08211123321132211	082111233211322111	082111233211322112	082111233211322113	1	829	0.073638	1		5	1	3	1	0	0	16	2	1	0		1	1	2		0											4	0	4	0		0	0	0	1	1		13	0
830	7	08211123321132213	082111233211322131	082111233211322132	082111233211322133	1	830	0.210394	1		8	2	3	1	0	0	22	2	1	5		1	1	2		0											1	0	2	0		2	0	0	1	0		15	1
831	5	073221133313211233	0732211333132112331	0732211333132112332	0732211333132112333	1	831	0.294552	1		11	3	3	1	600	0	17	2	1	3		1	1	2		0											4	0	1	0		1	0	0	0			15	1
833	5	073221133313211231	0732211333132112311	0732211333132112312	0732211333132112313	1	833	0.294552	1		7	1	3	1	0	0	13	3	2	5		3	2	1		0											4	0	1	0								15	2
834	5	08211123321113112231	082111233211131122311	082111233211131122312	082111233211131122313	1	834	0.294552	1		4	1	3	1	0	0	11	3	2	5		1	1	2		0											4	0	3	0		1	0	0	0			18	0
835	2	08211123321113112232	082111233211131122321	082111233211131122322	082111233211131122323	1	835	0.73638	1		6	1	3	1	450	0	20	2	1	2		1	1	2		0											4	0	3	0		1	1	1	1	0		12	0
836	3	08211123321113112233	082111233211131122331	082111233211131122332	082111233211131122333	1	836	0.49092	1		7	1	3	1	500	1	13	3	2	3		1	1	2		0											4	0	1	0		1	0	0	0			12	1
837	5	0821112332113311231	08211123321133112311	08211123321133112312	08211123321133112313	1	837	0.294552	1		13	3	0	1	600	0	29	1	0	1		1	1	2		0											4	1	4	0		0	0	0	0			15	1
838	15	0821112332113311232	08211123321133112321	08211123321133112322	08211123321133112323	1	838	0.098184	1		8	2	3	1	1000	0	21	2	1	3		1	1	2		0											4	0	1	0		0	0	0	0			12	1
839	5	0821112332111331131	08211123321113311311	08211123321113311312	08211123321113311313	1	839	0.294552	1		8	2	3	1	0	0	15	2	1	5		1	1	2		0											4	0	1	0		1	0	0	0			17	1
840	2	0732211333132122333	07322113331321223331	07322113331321223332	07322113331321223333	1	840	0.73638	1		9	2	3	1	480	0	19	2	1	2		3	2	1		0											4	0	0	0								13	1
841	5	0732211333132122332	07322113331321223321	07322113331321223322	07322113331321223323	1	841	0.294552	1		12	3	3	1	0	0	18	2	1	5		1	1	2		0											4	0	1	0		1	0	0	0			16	1
842	10	0732211333132122331	07322113331321223311	07322113331321223312	07322113331321223313	1	842	0.147276	1		8	2	3	3	1000	0	22	2	1	3		1	1	2		0											4	0	0	0		1	0	0	0			15	1
843	15	0821112332113311233	08211123321133112331	08211123321133112332	08211123321133112333	1	843	0.098184	1		8	2	3	1	0	0	20	2	1	5		2	0	0		0											4	1	2	0		1	1	1	1	1		13	0
844	50	0821112332111331213	08211123321113312131	08211123321113312132	08211123321113312133	1	844	0.0294552	1		7	1	3	1	0	0	13	3	2	5		0	0	0		0											4	0	1	0		1	1	1	1	3		8	0
845	4	082111233211322212	0821112332113222121	0821112332113222122	0821112332113222123	1	845	0.36819	1		11	3	3	1	480	0	25	1	0	2		3	2	1		0											4	0	4	0								15	1
846	5	0821112332111331133	08211123321113311331	08211123321113311332	08211123321113311333	1	846	0.294552	1		9	2	3	1	0	0	17	2	1	5		0	0	0		0											4	0	2	0		1	1	1	1	1		11	0
848	20	08211123321132232	082111233211322321	082111233211322322	082111233211322323	1	848	0.073638	1		13	3	3	1	1500	0	34	1	0	0		1	1	2		0											1	1	3	0		1	1	1	1	2		13	1
851	3	08211123321132231	082111233211322311	082111233211322312	082111233211322313	1	851	0.49092	1		10	2	3	1	0	0	27	1	0	5		1	1	2		0											4	0	4	0		1	0	0	1			15	1
852	10	08211123321132233	082111233211322331	082111233211322332	082111233211322333	1	852	0.147276	1		12	3	0	1	600	0	15	2	1	1		0	0	0		1	1	1	4	3	2	2	7		1	0	4	1	1	0		1	1	1	1	1		15	0
853	40	042123121331233	0421231213312331	0421231213312332	0421231213312333	1	853	0.036819	1		13	3	0	1	900	0	18	2	1	1		0	0	0		1	3		0	5	3	3	15		1	0	4	1	3	0		0	1	0	1	1		17	0
854	6	042123121331232	0421231213312321	0421231213312322	0421231213312323	1	854	0.24546	1		14	3	3	1	1080	0	30	1	0	1		4	0	0		0											4	0	1	0		1	0	0	1	0		15	1
856	20	07322113331321223322	073221133313212233221	073221133313212233222	073221133313212233223	1	856	0.073638	1		11	3	3	1	530	1	18	2	1	5		1	1	2		0											4	0	1	0		1	0	0	0			18	1
857	7	07322113331321223321	073221133313212233211	073221133313212233212	073221133313212233213	1	857	0.210394	1		11	3	3	1	0	1	16	2	1	2		3	2	1		0											4	1	2	0								17	1
858	30	07322113331321223323	073221133313212233231	073221133313212233232	073221133313212233233	1	858	0.049092	1		11	3	3	1	300	0	15	2	1	3		1	1	2		0											4	0	1	0		1	0	0	0			15	0
859	5	07322113331321223333	073221133313212233331	073221133313212233332	073221133313212233333	1	859	0.294552	1		7	1	3	1	0	0	20	2	1	5		1	1	2		0											4	0	2	0		2	0	0	1	0		14	1
861	5	07322113331321223331	073221133313212233311	073221133313212233312	073221133313212233313	1	861	0.294552	1		10	2	3	3	500	1	17	2	1	3		1	1	2		0											4	0	1	0		1	0	0	0			15	1
862	2	07322113331321223332	073221133313212233321	073221133313212233322	073221133313212233323	1	862	0.73638	1		11	3	3	1	0	0	12	3	2	5		3	2	1		0											4	1	4	0								10	1
863	20	0213331211	02133312111	02133312112	02133312113	1	863	0.073638	1		12	3	3	1	500	0	16	2	1	2		0	0	0		0											4	1	1	0		1	0	0	0			15	0
865	11	08211123321133112321	082111233211331123211	082111233211331123212	082111233211331123213	1	865	0.133887	1		4	1	3	1	300	0	18	2	1	2		3	2	1		0											4	0	4	0								14	1
866	5	08211123321133112323	082111233211331123231	082111233211331123232	082111233211331123233	1	866	0.294552	1		12	3	3	1	0	0	17	2	1	5		1	1	2		0											4	0	1	0		1	0	0	0			13	1
867	10	082111233211331122233	0821112332113311222331	0821112332113311222332	0821112332113311222333	1	867	0.147276	1		11	3	0	1	630	1	20	2	1	1		0	0	0		0											4	1	0	0		1	2	2	1	2		14	0
868	5	082111233211331122123	0821112332113311221231	0821112332113311221232	0821112332113311221233	1	868	0.294552	1		11	3	3	1	0	0	20	2	1	5		1	1	2		0											4	0	1	0		1	0	0	0			13	1
869	2	082111233211331122122	0821112332113311221221	0821112332113311221222	0821112332113311221223	1	869	0.73638	1		8	2	3	1	0	0	21	2	1	5		1	1	2		0											4	0	0	0		0	0	0	1	2		14	1
870	10	082111233211331122232	0821112332113311222321	0821112332113311222322	0821112332113311222323	1	870	0.147276	1		12	3	3	1	600	0	22	2	1	3		1	1	2		0											4	0	1	0		1	0	0	0			14	1
872	2	082111233211331122111	0821112332113311221111	0821112332113311221112	0821112332113311221113	1	872	0.73638	1		8	2	3	1	0	0	15	2	1	5		3	2	1		0											4	0	4	0								12	1
873	3	07322113331321223311	073221133313212233111	073221133313212233112	073221133313212233113	1	873	0.49092	1		7	1	3	1	350	1	13	3	2	2		1	1	2		0											4	0	1	0		0	0	2	0			10	1
874	5	07322113331321223312	073221133313212233121	073221133313212233122	073221133313212233123	1	874	0.294552	1		11	3	3	1	0	0	12	3	2	5		1	1	2		0											4	0	2	0		1	0	0	0			14	0
875	1	07322113331321223313	073221133313212233131	073221133313212233132	073221133313212233133	1	875	1.47276	1		11	3	3	1	400	0	18	2	1	2		1	1	2		0											4	0	1	0		0	0	0	0			13	1
876	3	0821112332113311221231	08211123321133112212311	08211123321133112212312	08211123321133112212313	1	876	0.49092	1		10	2	3	1	0	0	33	1	0	5		0	0	0		0											4	1	2	0		2	1	2	1	4		14	0
877	4	082111233211331122121	0821112332113311221211	0821112332113311221212	0821112332113311221213	1	877	0.36819	1		5	1	3	1	600	0	17	2	1	2		1	1	2		0											4	0	1	0		1	0	0	0			12	1
878	2	082111233211331123212	0821112332113311232121	0821112332113311232122	0821112332113311232123	1	878	0.73638	1		8	2	3	1	300	0	18	2	1	2		3	2	1		0											4	0	4	0								14	0
879		082111233211331123211	0821112332113311232111	0821112332113311232112	0821112332113311232113	1	879		1		6	1	3	1	520	0	23	1	0	2		3	2	1		1	1	1	1	4	3	3	20		1	0	4	1	0	0								14	1
880	5	082111233211131122333	0821112332111311223331	0821112332111311223332	0821112332111311223333	1	880	0.294552	1		11	3	3	1	600	0	19	2	1	3		1	1	2		0											4	0	1	0		1	0	0	0			15	1
884	2	082111233211131122331	0821112332111311223311	0821112332111311223312	0821112332111311223313	1	884	0.73638	1		5	1	3	1	400	1	13	3	2	2		3	2	1		0											4	1	4	0								14	1
885	5	082111233211131122332	0821112332111311223321	0821112332111311223322	0821112332111311223323	1	885	0.294552	1		11	3	3	1	600	1	16	2	1	1		1	1	2		0											4	0	2	0		1	0	0	0			16	1
890	10	082111233211331122331	0821112332113311223311	0821112332113311223312	0821112332113311223313	1	890	0.147276	1		8	2	3	1	400	1	6	4	2	2		1	1	2		1	2		0	3	2	2	30		0		4	1	1	0		1	1	1	1	0		14	1
891	10	082111233211331122322	0821112332113311223221	0821112332113311223222	0821112332113311223223	1	891	0.147276	1		8	2	3	1	0	0	20	2	1	5		0	0	0		0											4	0	3	0		1	1	1	1	1		12	0
892	3	082111233211331122321	0821112332113311223211	0821112332113311223212	0821112332113311223213	1	892	0.49092	1		9	2	3	1	0	0	13	3	2	5		2	0	0		0											4	0	4	0		1	1	1	1	2		17	0
894	5	082111233211331122332	0821112332113311223321	0821112332113311223322	0821112332113311223323	1	894	0.294552	1		12	3	3	1	0	0	18	2	1	5		1	1	2		0											4	0	3	0		1	0	0	0			17	1
895	7	073221133313212233131	0732211333132122331311	0732211333132122331312	0732211333132122331313	1	895	0.210394	1		9	2	3	1	0	0	22	2	1	5		4	0	1		0											4	0	4	0								12	1
898	10	073221133313212233212	0732211333132122332121	0732211333132122332122	0732211333132122332123	1	898	0.147276	1		11	3	3	1	0	0	15	2	1	5		1	1	2		0											4	0	3	0		1	0	0	0			14	1
899	2	0821112332111311223311	08211123321113112233111	08211123321113112233112	08211123321113112233113	1	899	0.73638	1		8	2	3	1	400	1	6	4	2	2		4	0	1		1	1	1	0	0	0	0	2		1	0	4	1	0	1								17	1
900	5	082111233211331123231	0821112332113311232311	0821112332113311232312	0821112332113311232313	1	900	0.294552	1		11	3	3	1	0	0	16	2	1	5		3	2	2		0											4	1	3	3		2	0	0	0			15	1
901	20	082111233211331122213	0821112332113311222131	0821112332113311222132	0821112332113311222133	1	901	0.073638	1		11	3	3	1	0	0	16	2	1	5		1	1	2		0											4	0	1	0		1	0	0	0			12	1
902	3	082111233211322312	0821112332113223121	0821112332113223122	0821112332113223123	1	902	0.49092	1		11	3	3	1	0	0	21	2	1	5		0	0	0		0											4	0	1	0		1	0	0	1	0		16	0
903	2	082111233211322311	0821112332113223111	0821112332113223112	0821112332113223113	1	903	0.73638	1		11	3	3	1	0	0	17	2	1	5		1	1	2		0											4	1	4	0		1	0	0	0			15	1
904	4	0821112332113311221111	08211123321133112211111	08211123321133112211112	08211123321133112211113	1	904	0.36819	1		9	2	0	1	0	0	15	2	1	5		3	2	1		0											4	0	0	0								14	1
905	3	08211123321113311313	082111233211133113131	082111233211133113132	082111233211133113133	1	905	0.49092	1		11	3	3	1	0	0	13	3	2	5		1	1	2		0											4	0	1	0		1	0	0	0			14	1
907	10	0821112332113311223311	08211123321133112233111	08211123321133112233112	08211123321133112233113	1	907	0.147276	1		11	3	3	2	450	1	20	2	1	1		2	0	0		1	2		0	2	1	1	5		0		0	1	0	1		1	1	1	1	0		6	1
908	30	082111233211331123232	0821112332113311232321	0821112332113311232322	0821112332113311232323	1	908	0.049092	1		11	3	3	1	0	0	14	2	1	5		1	1	2		0											4	0	1	0		1	0	0	0			16	1
910	5	082111233211131122321	0821112332111311223211	0821112332111311223212	0821112332111311223213	1	910	0.294552	1		7	1	1	1	0	0	18	2	1	5		1	1	2		0											4	0	1	0		1	0	0	0			15	1
911	25	082111233211131122323	0821112332111311223231	0821112332111311223232	0821112332111311223233	1	911	0.0589104	1		5	1	3	1	600	0	16	2	1	2		3	2	1		0											4	0	4	0								12	1
912	2	0732211333132112331	07322113331321123311	07322113331321123312	07322113331321123313	1	912	0.73638	1		8	2	3	1	600	0	17	2	1	3		4	0	2		0											4	0	3	1		2	0	0	0			16	1
913	500	073313311	0733133111	0733133112	0733133113	1	913	0.00294552	1		0	1	1	1	500	1	5	4	2	3		4	0	2		0											4	0	3	0		0	0	0	0			15	1
914	20	082111233211131122322	0821112332111311223221	0821112332111311223222	0821112332111311223223	1	914	0.073638	1		8	2	3	1	0	0	17	2	1	5		1	1	2		0											4	0	1	0		1	0	0	0			12	1
915	2	0821112332113311222331	08211123321133112223311	08211123321133112223312	08211123321133112223313	1	915	0.73638	1		11	3	0	1	1000	0	27	1	0	1		2	0	0		0											4	1	2	0		1	1	0	1	0		14	0
1	4	1	11	12	13	2	1	0.840071	2		11	3	0	1	425	1	19	2	1	1		2	0	0		0											4	0	1	0		1	1	0	1	4		9	0
2	3	2	21	22	23	2	2	1.1201	2		15	4	0	1	3500	0	35	0	0	3		2	0	0		1	3		4	7	2	2			1	1	4	1		1		1	1	2	1	0		18	0
3	5	3	31	32	33	2	3	0.672057	2		15	4	0	1	1500	1	24	1	0	1		2	0	0		1	1	1	4	8	2	2	8		1	0	4	1	1	3		1	0	2	0			13	0
4	5	4	41	42	43	2	4	0.672057	2		18	4	3	1	1200	0	40	0	0	2		0	0	2		1	2		4	3	2	2	2		1	0	4	1	1	1		1	1	1	1	3		16	1
5	10	5	51	52	53	2	5	0.336029	2		17	4	3	1	3000	1	30	1	0	3		4	0	0		1	1	2	4	5	3	3	3		1	0	1	1	2	1		1	2	1	1	0		17	0
6	50	6	61	62	63	2	6	0.0672057	2		24	4	3	1		1	30	1	0	3		2	0	2		1	1	2	4	5	3	3	3		1	0	1	1	1	1		1	1	1	1	2		9	1
7	6	53	531	532	533	2	7	0.560048	2		15	4	0	1	1200	1	28	1	0	1		0	0	0		1	1	2	1	0	0	0	8		1	0	4	1	1	1		1	1	1	1	1		16	0
8	20	7	71	72	73	2	8	0.168014	2		14	3	3	1	4500	1	20	2	1	1		2	0	0		1	3		4	5	3	3	7		1	1	4	1		1		1	1	1	1	0		13	0
9	3	8	81	82	83	2	9	1.1201	2		18	4	1	1	2500	1	21	2	1	1		2	0	0		1	2		4	8	2	2	8		1	0	1	0	1	3		1	1	0	1	0		19	0
10	3	9	91	92	93	2	10	1.1201	2		8	2	3	1	300	0	13	3	2	3		2	0	0		1	2		1	3	2	2	40		1	3	4	1	4	0		1	0	2	1	2		12	0
11	8	72	721	722	723	2	11	0.420036	2		17	4	0	1	1500	1	18	2	1	0		2	0	0		1	2		4	8	2	2			1	0	4	1	1	3		0	1	1	1	1		16	0
12	10	10	101	102	103	2	12	0.336029	2		16	4	2	1	1600	1	22	2	1	2		0	0	0		1	1	1	4	5	3	3	7		1	1	4	1		1		1	0	0	1	2		13	0
13	200	103	1031	1032	1033	2	13	0.0168014	2		11	3	1	1	900	1	26	1	0	2		0	0	0		1	2		1	4	3	3	30		1	0	0	1	1	1		1	1	0	1	1		13	0
14	10	1031	10311	10312	10313	2	14	0.336029	2		13	3	0	1	250	0	20	2	1	5		2	0	0		1	0	2	2	2	1	1	14		1	0	0	1	4	1		1	1	0	1	2		17	0
15	20	102	1021	1022	1023	2	15	0.168014	2		14	3	3	1	500	0	36	0	0	5		0	0	0		1	1	1	1	4	3	3	0		1	0	4	1	1	1		1	1	2	1	1		18	0
16	5	101	1011	1012	1013	2	16	0.672057	2		16	4	3	1	1000	1	22	2	1	2		0	0	0		0											4	1	1	0		1	1	0	1	1		11	0
17	3	1032	10321	10322	10323	2	17	1.1201	2		10	2	1	1	150	0	15	2	1	5		0	0	0		1	0	2	0	3	2	2	18		1	0	4	1	4	1		0	1	0	1	2		14	0
18	3	1033	10331	10332	10333	2	18	1.1201	2		10	2	3	1	280	0	25	1	0	3		4	0	1		0											4	0	0	0								13	1
19	5	10312	103121	103122	103123	2	19	0.672057	2		20	4	3	1	493	0	17	2	1	5		2	0	0		1	3		0	3	2	2	30		1	0	4	0	2	0		1	1	1	0	1		7	0
20	25	10311	103111	103112	103113	2	20	0.134411	2		15	4	3	1	700	0	36	0	0	1		2	0	0		0											4	0	4	1		1	1	1	1	1		12	0
21	5	10322	103221	103222	103223	2	21	0.672057	2		8	2	3	1	250	0	10	3	2	2		2	0	0		1	2		0	6	0	0	90		1	0	4	1	0	1		1	1	0	1	1		12	0
22	3	41	411	412	413	2	22	1.1201	2		23	4	0	1	1400	0	31	1	0	2		2	0	0		1	2		4	8	2	2	7		1	0	4	1	1	0		1	0	2	0			17	0
23	3	1011	10111	10112	10113	2	23	1.1201	2		13	3	0	1	300	0	28	1	0	5		0	0	0		0											4	1	1	0		1	1	0	1	1		14	0
24	60	10313	103131	103132	103133	2	24	0.0560048	2		13	3	3	1	500	0	42	0	0	1		2	0	0		1	1	1	2	2	1	1	14		1	0	0	0	0	1		1	1	0	1	0		5	0
25	15	10332	103321	103322	103323	2	25	0.224019	2		8	2	2	1	250	1	19	2	1	3		2	0	2		0											4	1	1	0		1	1	1	1	1		11	0
26	30	103322	1033221	1033222	1033223	2	26	0.11201	2		11	3	3	1	60	0	15	2	1	5		2	0	0		1	2		1	3	2	2	30		1	0	4	1	2	1		1	1	0	1	1		10	0
27	15	10323	103231	103232	103233	2	27	0.224019	2		11	3	1	1	420	0	14	2	1	1		2	0	0		1	1	1	0	4	3	3	30		0		4	0	4	0		1	1	1	1	0		12	0
28	5	103123	1031231	1031232	1031233	2	28	0.672057	2		6	1	3	3	415	1	13	3	2	3		1	1	2		1	0	1	0	5	3	3	2		0		4	1	0	1		0	0	0	0			15	1
29	20	103323	1033231	1033232	1033233	2	29	0.168014	2		16	4	3	1	100	0	24	1	0	3		2	0	0		1	2		1	3	2	2	30		1	0	4	1	4	0		1	1	0	0	1		14	1
30	8	103321	1033211	1033212	1033213	2	30	0.420036	2		10	2	3	1	415	0	14	2	1	2		0	0	0		0											4	1	1	0		1	1	1	1	2		16	0
31	3	103222	1032221	1032222	1032223	2	31	1.1201	2		4	1	3	2	450	1	18	2	1	5		4	0	0		1	1	1	0	4	3	3	30		2		4	1	3	0		0	0	0	1	2		12	0
32	4	103223	1032231	1032232	1032233	2	32	0.840071	2		18	4	3	1	300	0	19	2	1	5		1	1	2		0											4	1	2	1		1	0	0	0			7	0
33	3	103221	1032211	1032212	1032213	2	33	1.1201	2		12	3	3	1	200	0	14	2	1	5		2	0	0		1	2		4	4	3	3	60		1	0	4	1	2	1		0	1	0	1	1		14	0
34	4	1022	10221	10222	10223	2	34	0.840071	2		12	3	2	1	0	0	43	0	0	5		2	0	0		0											4	1	4	0		1	1	1	0	2		17	0
35	30	33	331	332	333	2	35	0.11201	2		16	4	3	1	550	0	19	2	1	0		4	0	0		1	2		0	5	3	3	40		1	0	4	1	2	1		1	0	0	0			25	1
36	20	10321	103211	103212	103213	2	36	0.168014	2		24	4	3	2	70	1	11	3	2	3		0	0	0		1	0	1	1	3	2	2	30		0		4	1	0	1		1	0	0	1	2		12	0
37	20	1033231	10332311	10332312	10332313	2	37	0.168014	2		13	3	0	1	200	0	14	2	1	5		4	0	0		1	1	1	0	3	2	2	30		1	0	1	1	2	1		0	0	0	0			20	0
38	3	1033232	10332321	10332322	10332323	2	38	1.1201	2		13	3	3	1	900	0	21	2	1	5		1	1	2		1	2		0	3	2	2	30		1	0	4	1	4	1		2	1	1	1	1		10	1
39	2	10221	102211	102212	102213	2	39	1.68014	2		11	3	0	1	450	0	18	2	1	5		2	0	0		0											4	0	2	0		0	0	0	1	1		14	0
40	30	103231	1032311	1032312	1032313	2	40	0.11201	2		11	3	2	1	240	0	17	2	1	3		2	0	2		0											0	0	3	0		1	0	0	1	2		10	0
41	4	10223	102231	102232	102233	2	41	0.840071	2		15	4	3	1	150	0	26	1	0	5		2	0	2		1	0	2	4	5	3	3	11		1	0	0	0	1	1		2	1	0	1	1		18	1
42	5	10332311	103323111	103323112	103323113	2	42	0.672057	2		6	1	3	1	600	1	17	2	1	3		1	1	2		0											4	0	1	0		1	1	0	1	2		14	1
43	10	10332312	103323121	103323122	103323123	2	43	0.336029	2		11	3	0	1	300	0	17	2	1	5		0	0	0		0											4	1	1	0		2	0	0	1	2		14	0
44	4	10332313	103323131	103323132	103323133	2	44	0.840071	2		5	1	3	2	800	1	15	2	1	3		0	0	0		0											1	1	4	0		1	0	0	1	0		9	0
45	5	51	511	512	513	2	45	0.672057	2		11	3	3	2	1300	1	21	2	1	1		2	0	0		1	1	2	0	3	2	2	15		1	0	4	1	3	1		1	1	0	1	1		17	0
46	5	81	811	812	813	2	46	0.672057	2		16	4	3	1	3125	1	24	1	0	1		2	0	0		1	1	1	4	8	2	2	8		1	0	4	1	1	0		1	0	0	1	0		13	0
47	2	1032311	10323111	10323112	10323113	2	47	1.68014	2		7	1	3	1	0	0	15	2	1	5		2	0	0		0											4	0	1	0		2	0	0	1	2		10	0
48	10	1032313	10323131	10323132	10323133	2	48	0.336029	2		10	2	3	1	300	0	17	2	1	2		1	1	2		1	2		0	3	2	2	15		1	0	4	1	4	1		1	0	0	0			18	1
49	1	1032233	10322331	10322332	10322333	2	49	3.36029	2		4	1	3	1	1000	0	17	2	1	5		2	0	0		1	1	2	4	2	1	1	30		1	0	0	1	2	0		1	0	1	0	0		14	0
50	40	1032232	10322321	10322322	10322323	2	50	0.0840072	2		9	2	0	1	50	0	24	1	0	3		2	0	0		1	1	1	1	3	2	2	45		1	0	4	1	3	0		1	1	1	1	2		16	0
51	5	1032231	10322311	10322312	10322313	2	51	0.672057	2		11	3	3	1	0	0	19	2	1	5		2	0	0		1	1	1	4	2	1	1	0		1	0	0	1	1	0		1	1	1	1	2		15	0
52	3	10322332	103223321	103223322	103223323	2	52	1.1201	2		6	1	3	1	90	0	19	2	1	2		2	0	0		0											4	0	0	0		0	1	1	1	1		15	0
53	12	10322333	103223331	103223332	103223333	2	53	0.280024	2		11	3	0	1	400	1	21	2	1	3		2	0	0		0											0	0	1	0		1	0	0	1	1		19	1
54	15	10322331	103223311	103223312	103223313	2	54	0.224019	2		10	2	2	1	500	1	26	1	0	3		2	0	0		0											4	0	0	0		1	1	1	1	2		18	0
55	10	71	711	712	713	2	55	0.336029	2		11	3	3	1	800	0	18	2	1	3		4	0	0		1	2		1	4	3	3	14		1	0	2	1	1	1		1	0	0	1	2		15	0
56	6	103323122	1033231221	1033231222	1033231223	2	56	0.560048	2		8	2	1	1	457	0	21	2	1	1		4	0	0		0											4	0	4	0		1	1	1	1	1		10	0
57	7	103323121	1033231211	1033231212	1033231213	2	57	0.480041	2		9	2	3	1	350	0	26	1	0	3		1	1	2		0											4	0	1	1		0	1	0	1	1		15	1
58	4	103323113	1033231131	1033231132	1033231133	2	58	0.840071	2		4	1	0	1	500	0	24	1	0	3		2	0	0		0											4	0	4	0		1	0	0	1	0		17	0
59	3	103323123	1033231231	1033231232	1033231233	2	59	1.1201	2		8	2	3	4	200	1	6	4	2	5		4	0	2		0											4	1	2	0		0	0	2	0			18	1
60	3	103323112	1033231121	1033231122	1033231123	2	60	1.1201	2		2	1	3	2	50	0	32	1	0	5		4	0	2		0											4	0	0	0		2	0	0	0			15	1
61	2	103323111	1033231111	1033231112	1033231113	2	61	1.68014	2		13	3	3	1	415	0	11	3	2	5		2	0	0		0											1	0	2	1		2	0	0	1	1		13	0
62	5	1021	10211	10212	10213	2	62	0.672057	2		17	4	0	1	1200	0	26	1	0	0		0	0	0		1	1	1	3	6	0	0	0		1	0	1	1	2	1		1	0	0	1	2		19	1
63	12	10211	102111	102112	102113	2	63	0.280024	2		13	3	1	1	600	1	15	2	1	5		2	0	0		1	2		0	5	3	3	30		1	0	4	1	2	1		1	1	1	1	4		18	0
64	5	332	3321	3322	3323	2	64	0.672057	2		11	3	3	1	0	0	16	2	1	5		4	0	0		1	2		3	0	0	0	20		1	0	4	1	1	3		1	0	0	0			19	0
65	10	1023	10231	10232	10233	2	65	0.336029	2		11	3	3	1	100	0	36	0	0	5		1	1	2		1	0	1	1	0	0	0	7		1	0	4	1	1	0		1	1	2	1	1		17	0
66	3	103223323	1032233231	1032233232	1032233233	2	66	1.1201	2		10	2	3	1	215	0	24	1	0	3		2	0	0		1	0	1	1	5	3	3	20		1	0	4	1	1	0		1	1	2	1	0		11	0
67	30	103223322	1032233221	1032233222	1032233223	2	67	0.11201	2		11	3	0	2	320	1	16	2	1	3		2	0	0		1	2		1	8	2	2	30		1	0	1	1	0	1		1	1	1	1	1		11	0
68	15	103223321	1032233211	1032233212	1032233213	2	68	0.224019	2		8	2	1	1	200	0	17	2	1	3		0	0	0		1	2		1	3	2	2	1		1	0	4	0	4	0		1	1	2	0	0		16	0
69	15	1031231	10312311	10312312	10312313	2	69	0.224019	2		7	1	3	2	200	0	16	2	1	3		4	0	2		1	2		1	7	2	2	30		1	0	4	1	3	0		0	1	2	1	1		8	1
70	5	82	821	822	823	2	70	0.672057	2		20	4	0	1	5000	1	31	1	0	0		2	0	0		1	2		4	4	3	3	1		1	0	4	1	1	1		1	0	0	1	2		18	1
71	10	102232	1022321	1022322	1022323	2	71	0.336029	2		13	3	3	1	600	0	21	2	1	1		2	0	0		1	0	2	4	5	3	3	10		1	0	4	1	2	1		1	0	0	0			17	0
72	4	333	3331	3332	3333	2	72	0.840071	2		15	4	3	1	1000	1	36	0	0	0		2	0	2		1	1	1	1	5	3	3	15		1	1	4	1		1		1	1	1	1	0		15	1
73	3	1031232	10312321	10312322	10312323	2	73	1.1201	2		6	1	3	1	85	1	11	3	2	5		2	0	0		1	2		0	3	2	2	30		1	0	4	0	3	0		0	2	1	1	4		12	0
74	15	10323112	103231121	103231122	103231123	2	74	0.224019	2		9	2	1	1	0	0	13	3	2	5		2	0	0		0											4	1	1	0		2	0	0	1	2		10	0
75	3	10323111	103231111	103231112	103231113	2	75	1.1201	2		7	1	3	1	0	1	14	2	1	5		2	0	0		1	2		1	3	2	2	100		0		4	0	4	0		1	1	0	1	1		8	0
77	3	10312312	103123121	103123122	103123123	2	77	1.1201	2		3	1	3	3	45	1	1	4	2	3		3	2	1		0											4	0	4	0								12	1
78	6	10312313	103123131	103123132	103123133	2	78	0.560048	2		5	1	3	3	330	1	2	4	2	3		1	1	2		1	2		1	4	3	3	30		1	0	4	1	2	0		0	0	0	0			12	1
79	5	102112	1021121	1021122	1021123	2	79	0.672057	2		8	2	1	2	600	1	12	3	2	2		4	0	0		1	1	2	0	3	2	2	30		1	0	1	1	0	1		1	1	1	1	1		12	0
80	5	103231113	1032311131	1032311132	1032311133	2	80	0.672057	2		11	3	3	1	400	0	22	2	1	3		0	0	0		0											4	1	1	0		1	1	1	1	0		16	0
81	5	103231111	1032311111	1032311112	1032311113	2	81	0.672057	2		10	2	3	1	350	1	25	1	0	3		0	0	2		1	2		1	4	3	3	7		0		4	1	4	0		0	0	0	1	2		7	0
82	30	103231112	1032311121	1032311122	1032311123	2	82	0.11201	2		12	3	3	1	100	0	30	1	0	5		1	1	0		0											4	0	1	0		1	1	1	0	1		12	0
83	2	1021122	10211221	10211222	10211223	2	83	1.68014	2		11	3	1	2	100	1	11	3	2	5		2	0	0		1	1	1	0	4	3	3	30		1	0	4	1	2	1		2	1	2	1	4		19	1
84	5	1021123	10211231	10211232	10211233	2	84	0.672057	2		12	3	1	1	200	1	5	4	2	3		1	1	2		1	2		1	5	3	3	8		1	0	4	1	4	0		0	0	0	0				0
85	15	1032212	10322121	10322122	10322123	2	85	0.224019	2		12	3	1	1	500	0	15	2	1	3		0	0	0		0											4	0	1	0		1	1	1	1	3		16	0
86	3	331	3311	3312	3313	2	86	1.1201	2		16	4	1	1	1000	1	16	2	1	0		2	0	0		1	2		0	3	2	2	30		1	0	4	1	1	1		1	0	0	1	1		25	0
87	3	1032211	10322111	10322112	10322113	2	87	1.1201	2		12	3	3	1	600	0	13	3	2	5		2	0	0		0											4	0	0	0		0	1	2	1	2		9	0
88	4	1032213	10322131	10322132	10322133	2	88	0.840071	2		11	3	3	1	600	0	22	2	1	3		2	0	0		1	2		1	5	3	3	60		1	0	1	1	1	0		1	1	0	1	1		12	0
89	3	10211223	102112231	102112232	102112233	2	89	1.1201	2		11	3	3	2	0	1	12	3	2	5		0	0	0		0											1	1	0	0		1	1	1	1	0		9	0
90	10	10211222	102112221	102112222	102112223	2	90	0.336029	2		11	3	3	2	415	1	18	2	1	2		0	0	0		1	1	1	0	5	3	3	30		1	0	4	1	2	1		1	1	1	1	0		15	0
91	16	3331	33311	33312	33313	2	91	0.210018	2		16	4	0	0	1700	1	27	1	0	0		2	0	0		1	1	1	0	6	0	0	20		1	0	4	1	1	1		0	0	0	1	1		27	0
92	150	103123132	1031231321	1031231322	1031231323	2	92	0.0224019	2		0	1	3	3	300	1	5	4	2	3		1	1	1		0											4	0	3	0									1
93	2	103123133	1031231331	1031231332	1031231333	2	93	1.68014	2		5	1	0	1	250	1	9	3	2	1		4	0	2		1	3		1	5	3	3	100		2		4	0	3	0		0	0	0	0			17	1
94	15	103123131	1031231311	1031231312	1031231313	2	94	0.224019	2		10	2	3	2	415	1	15	2	1	5		1	1	2		0											4	1	1	0		0	0	0	0			15	1
95	6	103123121	1031231211	1031231212	1031231213	2	95	0.560048	2		4	1	3	1	200	1	5	4	2	3		1	1	1		0											3	0	3	0								17	1
96	3	103123123	1031231231	1031231232	1031231233	2	96	1.1201	2		0	1	3	4	100	0	14	2	1	2		2	0	2		1	2		1	3	2	2	30		0		4	1	1	0		0	0	2	0			12	1
97	30	1012	10121	10122	10123	2	97	0.11201	2		10	2	0	1	450	0	31	1	0	1		1	1	2		1	1	1	4	5	3	3	4		1	0	4	1	1	1		1	1	0	1	2		8	0
98	11	3312	33121	33122	33123	2	98	0.305481	2		7	1	1	1	1800	1	12	3	2	3		1	1	0		0											4	0	3	1		1	1	1	1	0		16	1
99	4	3311	33111	33112	33113	2	99	0.840071	2		10	2	1	2	70	0	9	3	2	3		0	0	2		1	1	1	0	8	2	2	30		1	0	4	1	4	1		1	1	1	1	0		13	0
101	8	103223313	1032233131	1032233132	1032233133	2	101	0.420036	2		12	3	1	1	512	0	23	1	0	1		1	1	2		0											1	1	1	0		1	0	0	0			18	0
102	20	103223312	1032233121	1032233122	1032233123	2	102	0.168014	2		12	3	0	1	800	1	18	2	1	3		0	0	0		0											4	1	1	0		1	1	1	1	2		21	0
103	5	10211221	102112211	102112212	102112213	2	103	0.672057	2		13	3	3	2	10	1	16	2	1	5		0	0	2		0											1	1	0	1		0	0	0	0			16	1
104	2	102112233	1021122331	1021122332	1021122333	2	104	1.68014	2		11	3	3	0	600	1	17	2	1	1		1	1	2		0											0	0	2	0		0	0	0	1	2		16	0
105	5	102112232	1021122321	1021122322	1021122323	2	105	0.672057	2		11	3	3	3	415	0	16	2	1	1		1	1	2		0											4	1	1	0		0	0	0	0			19	0
106	2	3313	33131	33132	33133	2	106	1.68014	2		13	3	1	0	800	1	24	1	0	2		1	1	0		1	1	2	4	5	3	3	90		1	0	2	1	1	0		1	0	0	1	1		11	0
107	2	103223332	1032233321	1032233322	1032233323	2	107	1.68014	2		8	2	3	1	60	1	13	3	2	5		1	1	2		0											4	0	4	0		0	0	0	1	2		18	0
108	3	1021121	10211211	10211212	10211213	2	108	1.1201	2		5	1	3	4	415	1	16	2	1	1		2	0	0		1	3		0	9	4	4	30		0		4	1	3	1		0	2	2	1	2		14	0
109	10	102112231	1021122311	1021122312	1021122313	2	109	0.336029	2		15	4	3	2	620	1	26	1	0	3		2	0	2		0											1	0	2	0		1	1	1	0	1		15	1
110	10	102112223	1021122231	1021122232	1021122233	2	110	0.336029	2		11	3	3	1	415	0	15	2	1	3		2	0	2		0											1	0	4	0		1	1	1	1	0		16	0
111	6	103223331	1032233311	1032233312	1032233313	2	111	0.560048	2		10	2	3	2	160	0	14	2	1	5		1	1	2		0											4	0	1	0		1	0	0	0			14	1
112	5	102112221	1021122211	1021122212	1021122213	2	112	0.672057	2		7	1	3	1	457	0	13	3	2	1		2	0	0		0											4	1	1	0		1	0	0	1	2		10	0
113	3	1032311111	10323111111	10323111112	10323111113	2	113	1.1201	2		9	2	3	2	300	0	21	2	1	5		4	0	0		0											4	1	0	0		2	1	1	0	3		13	0
114	10	103122	1031221	1031222	1031223	2	114	0.336029	2		11	3	0	1	510	1	15	2	1	2		1	1	0		1	1	1	1	5	3	3	30		1	0	1	1	2	1		0	1	0	1	4		8	0
115	7	103231123	1032311231	1032311232	1032311233	2	115	0.480041	2		11	3	3	1	415	0	15	2	1	5		0	0	0		0											1	1	1	0		0	0	0	0			16	0
116	30	103231121	1032311211	1032311212	1032311213	2	116	0.11201	2		12	3	3	2	500	0	30	1	0	5		0	0	0		0											4	0	1	0		1	1	1	1	1		12	0
117	10	10323113	103231131	103231132	103231133	2	117	0.336029	2		4	1	3	1	0	0	13	3	2	5		0	0	0		1	3		1	3	2	2			1	0	4	1	0	1		2	1	2	1	0		10	0
118	1	10211232	102112321	102112322	102112323	2	118	3.36029	2		8	2	3	1	400	1	21	2	1	3		4	0	2		1	1	2	0	3	2	2	30		1	0	4	1	0	0		1	0	0	1	2		14	1
119	3	10211233	102112331	102112332	102112333	2	119	1.1201	2		5	1	1	1	415	0	15	2	1	5		2	0	0		0											4	0	1	0		2	0	0	1	0		15	0
120	50	10211231	102112311	102112312	102112313	2	120	0.0672057	2		12	3	0	1	0	1	18	2	1	5		2	0	2		1	1	1	0	5	3	3	30		1	0	4	1	1	1		2	1	2	1	1		17	1
121	5	102112212	1021122121	1021122122	1021122123	2	121	0.672057	2		8	2	3	2	415	1	14	2	1	3		2	0	0		0											1	1	1	0		1	1	1	1	0		13	0
122	20	102112211	1021122111	1021122112	1021122113	2	122	0.168014	2		11	3	3	2	800	1	19	2	1	1		2	0	0		1	2		0	5	3	3	30		1	0	4	1	1	1		1	1	2	1	0		16	1
124	5	3333	33331	33332	33333	2	124	0.672057	2		13	3	3	1	850	1	24	1	0	1		0	0	2		1	2		0	3	2	2	30		1	0	4	1	1	1		1	1	0	1	2		14	1
125	30	102112333	1021123331	1021123332	1021123333	2	125	0.11201	2		11	3	3	1	115	0	11	3	2	3		2	0	2		1	1	1	1	4	3	3	4		1	0	4	1	0	1		1	1	1	1	2		11	0
126	4	33113	331131	331132	331133	2	126	0.840071	2		5	1	3	1	150	1	9	3	2	5		2	0	0		1	1	1	0	3	2	2	30		0		4	1	3	1		1	1	1	1	0		10	0
131	8	1033231131	10332311311	10332311312	10332311313	2	131	0.420036	2		11	3	1	3	0	1	15	2	1	5		0	0	2		0											1	0	1	1		1	0	0	1	2		13	0
132	10	1021122331	10211223311	10211223312	10211223313	2	132	0.336029	2		12	3	3	2	500	0	22	2	1	3		1	1	2		0											4	1	1	0		1	0	2	1	0		15	0
133	15	1021122332	10211223321	10211223322	10211223323	2	133	0.224019	2		12	3	3	2	350	0	23	1	0	5		2	0	0		1	3		2				2		1	0	1	1	0	0		1	0	0	0			13	1
138	5	1033231132	10332311321	10332311322	10332311323	2	138	0.672057	2		6	1	3	1	0	0	14	2	1	5		4	0	0		0											1	0	1	0		1	0	0	1	2		18	0
141	5	103121	1031211	1031212	1031213	2	141	0.672057	2		12	3	1	1	500	1	18	2	1	3		4	0	0		1	3		1	2	1	1	15		1	0	1	1	1	1		1	1	2	1	1		14	0
142	4	10211212	102112121	102112122	102112123	2	142	0.840071	2		10	2	3	1	415	1	16	2	1	5		2	0	0		1	3		0	7	2	2	30		1	1	4	1		1		0	2	2	1	2		17	1
143	70	10211213	102112131	102112132	102112133	2	143	0.0480041	2		11	3	0	2	500	1	25	1	0	3		4	0	2		1	1	1	1	5	3	3	30		1	0	4	1	1	1		0	0	0	1	2		11	1
144	15	102112323	1021123231	1021123232	1021123233	2	144	0.224019	2		11	3	3	5	50	1	15	2	1	5		1	1	2		1	3		0	3	2	2	30		1	1	4	1		1		0	0	0	0			20	1
145	3	102112321	1021123211	1021123212	1021123213	2	145	1.1201	2		18	4	1	1	1900	1	32	1	0	0		1	1	2		1	2		0	3	2	2	30		1	0	4	1	1	1		1	0	0	0			29	0
146	5	1021122111	10211221111	10211221112	10211221113	2	146	0.672057	2		15	4	0	2	2500	1	33	1	0	1		2	0	0		1	1	1	1	5	3	3	8		1	0	0	0	2	1		1	1	0	1	2		18	0
147	6	83	831	832	833	2	147	0.560048	2		17	4	3	1	1200	1	22	2	1	0		2	0	0		0											4	1	1	0		1	0	0	0			17	0
148	3	103223333	1032233331	1032233332	1032233333	2	148	1.1201	2		4	1	3	1	110	1	12	3	2	3		2	0	0		1	2		1	3	2	2	90		1	0	4	1	0	1		1	1	1	1	0		17	0
149	2	10322112	103221121	103221122	103221123	2	149	1.68014	2		5	1	3	1	0	0	14	2	1	5		5	3	0		0											4	0	0	0		1	1	1	1	4		9	0
150	4	10322113	103221131	103221132	103221133	2	150	0.840071	2		10	2	3	1	250	0	19	2	1	3		4	0	0		0											4	0	1	0		1	0	1	1	2		14	0
151	20	10322111	103221111	103221112	103221113	2	151	0.168014	2		6	1	3	1	200	1	9	3	2	2		2	0	0		0											4	0	1	0		0	0	0	0			13	0
153	1	1021122311	10211223111	10211223112	10211223113	2	153	3.36029	2		4	1	3	2	280	0	15	2	1	5		2	0	0		0											4	0	0	0		1	2	2	1	0		14	0
154	1	33123	331231	331232	331233	2	154	3.36029	2		4	1	1	2	200	1	6	4	2	3		1	1	2		0											3	0	1	0		0	0	0	0			15	0
155	4	31	311	312	313	2	155	0.840071	2		16	4	3	1	1200	1	31	1	0	1		4	0	0		1	3		1	3	2	2			1	0	4	1	1	0		1	0	2	1	2		13	0
156	5	23	231	232	233	2	156	0.672057	2		11	3	3	1	2000	1	28	1	0	3		4	0	0		1	3		1	8	2	2			1	1	4	1		1		2	1	2	1	2		18	0
157	3	33112	331121	331122	331123	2	157	1.1201	2		10	2	3	2	220	1	9	3	2	3		0	0	0		0											4	1	1	0		1	1	1	1	2		15	0
158	30	33111	331111	331112	331113	2	158	0.11201	2		13	3	3	1	415	0	14	2	1	2		2	0	0		0											4	0	0	0		1	0	0	1	1		18	0
160	3	331133	3311331	3311332	3311333	2	160	1.1201	2		12	3	0	1	0	0	13	3	2	5		2	0	0		1	2		0	3	2	2	30		1	0	4	1	1	1		1	1	2	1	1		14	0
161	2	32	321	322	323	2	161	1.68014	2		11	3	3	2	0	1	18	2	1	5		1	1	2		1	2		1	3	2	2	45		1	0	4	1	1	0		0	1	0	0	0		16	0
162	6	331132	3311321	3311322	3311323	2	162	0.560048	2		11	3	0	1	360	1	16	2	1	5		2	0	0		0											4	1	4	0		2	1	0	1	2		15	0
163	3	331131	3311311	3311312	3311313	2	163	1.1201	2		8	2	1	2	200	1	3	4	2	3		2	0	0		1	3		1	8	2	2			2		0	0	3	0		1	1	0	1	2		13	0
165	1	3311313	33113131	33113132	33113133	2	165	3.36029	2		8	2	3	1	100	1	2	4	2	3		2	0	0		0											1	0	4	3		1	1	1	1	2		15	0
166	10	3311311	33113111	33113112	33113113	2	166	0.336029	2		5	1	3	1	80	1	3	4	2	5		7	3	0		0											4	1	4	3		2	1	0	1	4		8	0
167	4	33132	331321	331322	331323	2	167	0.840071	2		6	1	3	1	40	0	14	2	1	5		2	0	2		0											4	0	3	0		2	0	0	0			17	1
168	7	713	7131	7132	7133	2	168	0.480041	2		11	3	3	1	800	0	22	2	1	3		2	0	0		1	3		4	0	0	0	5		1	0	4	1	3	1		1	1	0	1	3		12	0
171	3	33113112	331131121	331131122	331131123	2	171	1.1201	2		5	1	0	1	1000	1	5	4	2	3		4	0	0		0											4	0	2	0		1	1	1	1	0		8	0
172	3	33113111	331131111	331131112	331131113	2	172	1.1201	2		4	1	3	2	200	1	9	3	2	3		2	0	0		0											4	0	4	0		0	0	2	0			13	0
173	5	33113113	331131131	331131132	331131133	2	173	0.672057	2		5	1	3	2	116	0	9	3	2	2		0	0	0		1	0	1	0	3	2	2	30		1	0	4	1	3	1		1	0	1	1	4		12	0
174	3	233	2331	2332	2333	2	174	1.1201	2		15	4	1	2	400	0	26	1	0	3		2	0	0		1	2		1	3	2	2	60		1	0	4	1	1	3		1	1	1	1	1		28	1
175	5	33113131	331131311	331131312	331131313	2	175	0.672057	2		3	1	0	1	280	1	12	3	2	3		4	0	0		0											1	1	1	1		1	0	0	0			8	0
176	3	33113133	331131331	331131332	331131333	2	176	1.1201	2		7	1	3	1	300	1	10	3	2	3		2	0	0		0											3	0	0	0		0	2	2	0			17	0
177	40	33113132	331131321	331131322	331131323	2	177	0.0840072	2		11	3	1	1	415	0	13	3	2	3		4	0	0		1	2		0	3	2	2	60		1	1	4	1		0		1	1	1	1	0		15	0
180	4	331323	3313231	3313232	3313233	2	180	0.840071	2		11	3	1	1	300	0	19	2	1	0		4	0	2		0											4	0	1	0		0	0	0	0			17	1
181	7	331111	3311111	3311112	3311113	2	181	0.480041	2		11	3	3	1	0	0	16	2	1	5		2	0	0		0											4	1	1	0		2	1	1	1	1		20	0
182	32	331112	3311121	3311122	3311123	2	182	0.105009	2		13	3	3	1	415	0	14	2	1	3		2	0	0		0											4	1	4	0		1	1	1	1	0		15	0
183	2	331232	3312321	3312322	3312323	2	183	1.68014	2		7	1	3	4	350	1	6	4	2	3		1	1	2		1	2		0	3	2	2	15		1	0	4	1	4	1		0	2	2	0			16	2
184	3	331113	3311131	3311132	3311133	2	184	1.1201	2		8	2	3	1	0	0	16	2	1	5		0	0	0		1	1	2	0	3	2	2	30		1	0	4	1	0	0		2	1	1	1	1		13	0
185	5	311	3111	3112	3113	2	185	0.672057	2		11	3	0	2	415	1	16	2	1	0		4	0	0		0											4	0	1	0		1	1	1	1	1		11	0
186	2	312	3121	3122	3123	2	186	1.68014	2		17	4	3	2	720	1	21	2	1	0		4	0	2		0											4	0	4	0		1	0	0	0			19	1
188	3	3311333	33113331	33113332	33113333	2	188	1.1201	2		5	1	3	1	100	1	6	4	2	5		2	0	0		0											4	0	0	0		0	1	0	0	4		13	0
189	5	331233	3312331	3312332	3312333	2	189	0.672057	2		8	2	3	2	70	1	7	4	2	3		0	0	0		1	2		5	4	3	3	7		1	0	4	1	0	0		1	2	1	1	2			0
190	2	331121	3311211	3311212	3311213	2	190	1.68014	2		11	3	3	1	0	1	16	2	1	2		2	0	0		0											4	1	0	0		1	1	1	1	0		8	0
191	10	331122	3311221	3311222	3311223	2	191	0.336029	2		11	3	3	1	200	0	15	2	1	2		0	0	0		0											4	0	4	0		0	0	0	1	0		12	0
192	30	331123	3311231	3311232	3311233	2	192	0.11201	2		12	3	1	1	440	0	16	2	1	5		2	0	0		1	2		0	5	3	3	30		1	0	4	1	1	1		1	1	1	0	2		12	0
193	4	7132	71321	71322	71323	2	193	0.840071	2		11	3	3	1	500	0	18	2	1	5		1	1	2		0											4	0	1	0		2	0	2	0			16	1
194	5	7133	71331	71332	71333	2	194	0.672057	2		12	3	4	1	250	0	14	2	1	3		1	1	2		0											4	0	1	0		0	0	0	0			16	1
195	40	7131	71311	71312	71313	2	195	0.0840072	2		12	3	0	1	500	1	24	1	0	5		4	0	2		1	0	1	0	7	2	2	15		1	0	4	1	4	1		0	1	0	1	2		24	0
196	5	3311122	33111221	33111222	33111223	2	196	0.672057	2		11	3	3	1	62	0	18	2	1	5		2	0	0		1	1	1	0	3	2	2	45		1	0	1	1	0	1		2	2	0	1	0		12	0
197	20	3311123	33111231	33111232	33111233	2	197	0.168014	2		11	3	3	1	100	0	14	2	1	5		2	0	0		1	1	1	0	3	2	2	20		1	0	4	1	1	1		1	1	1	1	1		12	0
198	3	3311121	33111211	33111212	33111213	2	198	1.1201	2		5	1	3	2	62	0	15	2	1	5		0	0	0		1	1	2	0	9	4	4	15		2		4	1	4	0		1	1	1	1	0		19	0
199	3	3311111	33111111	33111112	33111113	2	199	1.1201	2		12	3	3	1	52	0	16	2	1	5		2	0	0		1	0	3	0	3	2	2	30		0		4	1	2	1		1	1	0	1	0		14	0
200	5	33133	331331	331332	331333	2	200	0.672057	2		10	2	3	1	480	1	18	2	1	1		4	0	2		0											4	1	4	0		0	2	2	0			17	0
201	30	3312332	33123321	33123322	33123323	2	201	0.11201	2		14	3	1	2	380	1	17	2	1	1		2	0	0		1	2		1	5	3	3	30		1	0	4	1	1	1		1	1	0	0	1		13	1
202	4	3312331	33123311	33123312	33123313	2	202	0.840071	2		9	2	4	1	412	1	14	2	1	3		2	0	2		1	1	1	0	3	2	2	15		1	0	4	1	1	1		1	1	1	1	2		21	0
205		71333	713331	713332	713333	2	205		2		12	3	1	2	680	1	18	2	1	0		2	0	0		1	0	2	4	5	3	3	15		1	0	1	1	4	1		1	0	0	1	1		15	0
206	3	3311113	33111131	33111132	33111133	2	206	1.1201	2		12	3	3	1	400	0	17	2	1	3		2	0	0		1	2		0	4	3	3	30		1	0	4	1	1	0		1	1	2	1	1		15	0
207	2	33111231	331112311	331112312	331112313	2	207	1.68014	2		12	3	3	1	100	0	13	3	2	5		1	1	2		1	1	1	0	3	2	2	20		1	0	4	1	1	1		0	0	0	0			18	0
209	30	33111221	331112211	331112212	331112213	2	209	0.11201	2		9	2	3	1	70	1	12	3	2	3		1	1	2		1	2		0	3	2	2	30		1	0	4	1	1	0		1	1	0	1	2		14	0
210	10	33111232	331112321	331112322	331112323	2	210	0.336029	2		5	1	3	1	62	0	10	3	2	3		2	0	0		1	0	5	0	3	2	2	25		0		4	1	4	1		1	1	1	1	3		7	0
211	3	33111211	331112111	331112112	331112113	2	211	1.1201	2		5	1	3	2	415	1	14	2	1	2		2	0	0		0											4	0	3	0		1	1	1	1	1		16	0
212	2	3311132	33111321	33111322	33111323	2	212	1.68014	2		12	3	1	1	0	1	9	3	2	5		2	0	0		1	1	3	0	3	2	2	30		1	0	1	1	1	1		2	1	0	1	0		10	0
214	100	33123313	331233131	331233132	331233133	2	214	0.0336029	2		12	3	2	1	415	0	20	2	1	2		0	0	0		1	2		1	1	1	2	30		1	0	1	1	3	1		1	0	0	0			13	0
215	7	33123311	331233111	331233112	331233113	2	215	0.480041	2		6	1	1	1	0	1	11	3	2	5		2	0	0		0											0	1	0	0		1	0	0	0			15	0
216	5	2332	23321	23322	23323	2	216	0.672057	2		15	4	3	5	1800	1	25	1	0	5		1	1	2		1	0	1	4	3	2	2	2		1	0	4	1	1	0		0	0	0	1	0		14	1
217	2	331112211	3311122111	3311122112	3311122113	2	217	1.68014	2		5	1	0	1	0	1	15	2	1	5		1	1	2		0											0	1	3	0		1	0	0	0			14	1
218	3	331112212	3311122121	3311122122	3311122123	2	218	1.1201	2		11	3	3	3	680	1	18	2	1	5		1	1	2		1	2		2	2	1	1			2		0	1	0	1		0	0	0	0			13	1
219	3	331112213	3311122131	3311122132	3311122133	2	219	1.1201	2		11	3	3	1	500	1	16	2	1	2		1	1	2		0											4	0	1	0		0	0	0	0			15	0
220	3	3311133	33111331	33111332	33111333	2	220	1.1201	2		6	1	0	1	100	0	17	2	1	5		2	0	0		0											4	0	0	0		1	1	0	1	0		8	0
221	5	33123312	331233121	331233122	331233123	2	221	0.672057	2		15	4	3	1	80	0	17	2	1	3		1	1	0		0											4	0	0	0		1	0	0	1	2		12	0
222	14	33123322	331233221	331233222	331233223	2	222	0.24002	2		13	3	2	1	300	0	15	2	1	2		0	0	0		1	2		0	4	3	3	30		1	0	1	1	3	0		1	1	1	1	2		18	0
223	25	33123323	331233231	331233232	331233233	2	223	0.134411	2		12	3	0	4	550	0	21	2	1	1		2	0	0		0											4	0	0	0		1	1	2	1	2		15	1
224		3311232	33112321	33112322	33112323	2	224		2		12	3	3	1	1000	1	16	2	1	1		2	0	0		1	2		1	5	3	3	60		1	0	4	1	1	0		1	0	1	1	1			0
225	7	3311122112	33111221121	33111221122	33111221123	2	225	0.480041	2		9	2	3	1	0	0	12	3	2	5		4	0	0		1	1	1	1	0	0	0	15		1	0	1	1	1	0		1	1	0	0	4		13	0
226	6	3311122111	33111221111	33111221112	33111221113	2	226	0.560048	2		11	3	3	4	0	0	13	3	2	5		1	1	0		1	1	1	0	9	4	4	20		1	0	1	1	0	1		0	0	0	0			13	0
227	3	3311122113	33111221131	33111221132	33111221133	2	227	1.1201	2		4	1	3	0	50	1	13	3	2	5		4	0	2		0											4	0	4	3		0	0	0	0			18	0
228	2	33111213	331112131	331112132	331112133	2	228	1.68014	2		8	2	3	1	415	1	14	2	1	3		1	1	0		0											1	1	4	0		0	0	0	0			16	0
230	5	331112312	3311123121	3311123122	3311123123	2	230	0.672057	2		9	2	3	1	150	0	9	3	2	5		0	0	0		1	2		1	3	2	2	30		1	0	4	1	4	1		0	1	0	0	2		15	0
231	4	331112313	3311123131	3311123132	3311123133	2	231	0.840071	2		11	3	3	2	400	0	25	1	0	2		2	0	0		1	1	1	3	0	0	0	15		1	0	4	1	4	0		1	0	1	1	4		9	0
232	35	331112311	3311123111	3311123112	3311123113	2	232	0.0960082	2		14	3	2	1	0	1	16	2	1	5		4	0	0		0											4	1	4	0		0	1	0	1	0		12	0
234	3	33111221131	331112211311	331112211312	331112211313	2	234	1.1201	2		11	3	0	3	300	0	9	3	2	3		3	2	2		0											4	1	1	0		0	0	0	0			19	1
235	4	33111221133	331112211331	331112211332	331112211333	2	235	0.840071	2		9	2	3	1	84	0	16	2	1	2		1	1	2		0											4	0	0	0		0	1	0	0	2		15	1
236	24	33123321	331233211	331233212	331233213	2	236	0.140012	2		13	3	0	2	180	1	13	3	2	2		0	0	0		1	0	1	0	9	4	4	10		0		4	1	1	0		1	0	0	0			13	1
237	2	23322	233221	233222	233223	2	237	1.68014	2		17	4	0	2	1500	0	33	1	0	1		2	0	0		1	2		4	4	3	3	5		1	0	4	1	1	1		1	0	2	1	2		6	0
238	10	331233223	3312332231	3312332232	3312332233	2	238	0.336029	2		11	3	3	2	62	0	14	2	1	5		2	0	0		0											4	1	4	0		1	1	0	1	0		10	0
239	15	331233231	3312332311	3312332312	3312332313	2	239	0.224019	2		19	4	3	1	650	1	24	1	0	1		0	0	2		1	1	1	5	4	3	3	15		1	0	1	0	2	1		1	1	0	1	3		23	0
240	10	71313	713131	713132	713133	2	240	0.336029	2		8	2	3	2	900	0	25	1	0	3		4	0	0		1	1	1	1	9	4	4	0		1	0	4	1	1	0		1	1	2	1	2		11	0
241	20	71311	713111	713112	713113	2	241	0.168014	2		11	3	0	2	500	1	24	1	0	3		4	0	0		1	2		4	8	2	2	1		1	0	2	1	0	1		1	1	0	1	2		16	1
242	32	713131	7131311	7131312	7131313	2	242	0.105009	2		11	3	3	1	800	0	26	1	0	2		2	0	0		1	1	1	1	6	0	0	15		1	0	4	1	2	0		1	1	2	1	2		10	0
243	12	713113	7131131	7131132	7131133	2	243	0.280024	2		10	2	3	2	800	1	14	2	1	5		2	0	0		1	2		2	2	1	1			0		1	1	3	0		1	1	2	1	0		13	0
244	30	713112	7131121	7131122	7131123	2	244	0.11201	2		11	3	3	1	600	0	25	1	0	3		0	0	0		1	1	1	0	3	2	2	30		1	0	4	1	2	1		1	1	1	1	2		13	1
245		23321	233211	233212	233213	2	245		2		8	2	3	1	500	1	17	2	1	1		2	0	0		0											1	1	0	0		0	0	0	0			19	0
246	5	331233113	3312331131	3312331132	3312331133	2	246	0.672057	2		9	2	3	1	300	0	14	2	1	5		1	1	2		0											4	0	1	0		1	1	0	1	3		11	0
247	5	331233123	3312331231	3312331232	3312331233	2	247	0.672057	2		4	1	0	1	100	0	11	3	2	5		2	0	0		0											4	0	1	0		1	0	0	1	4		10	0
248	10	331233121	3312331211	3312331212	3312331213	2	248	0.336029	2		5	1	3	1	130	0	12	3	2	5		0	0	2		0											4	0	2	0		1	1	0	0	3		9	0
249	5	331233111	3312331111	3312331112	3312331113	2	249	0.672057	2		11	3	3	1	100	0	16	2	1	3		1	1	2		0											4	0	1	3		0	0	0	0			24	1
250	3	33111221123	331112211231	331112211232	331112211233	2	250	1.1201	2		6	1	0	1	0	0	12	3	2	5		4	0	2		0											4	0	2	0		0	0	2	0			16	1
251	2	23323	233231	233232	233233	2	251	1.68014	2		16	4	3	0	2500	1	34	1	0	3		1	1	2		1	2		4	0	0	0	2		1	0	4	1	2	1		0	0	0	1	4		8	0
252	60	7131133	71311331	71311332	71311333	2	252	0.0560048	2		11	3	1	1	550	0	17	2	1	1		0	0	0		1	2		0	4	3	3	1		1	0	4	1	1	3		1	1	0	1	1		15	0
253	10	331233221	3312332211	3312332212	3312332213	2	253	0.336029	2		15	4	3	1	520	0	24	1	0	5		1	1	2		0											4	1	1	0		1	0	0	0			17	0
254	20	713111	7131111	7131112	7131113	2	254	0.168014	2		8	2	3	1	700	1	25	1	0	1		2	0	0		1	1	1	1	3	2	2	15		1	0	4	1	1	1		0	1	0	1	0		15	0
255	2	7131121	71311211	71311212	71311213	2	255	1.68014	2		9	2	3	0	500	0	16	2	1	3		1	1	1		0											0	1	1	0								17	2
256	5	331233222	3312332221	3312332222	3312332223	2	256	0.672057	2		12	3	3	1	464	0	20	2	1	2		1	1	2		1	0	2	2	2	1	1	15		1	0	0	0	1	1		0	0	0	1	0		13	0
257	7	331233213	3312332131	3312332132	3312332133	2	257	0.480041	2		11	3	0	1	465	0	18	2	1	1		0	0	2		0											4	1	4	0		1	1	0	1	0		15	0
258	6	3312332221	33123322211	33123322212	33123322213	2	258	0.560048	2		11	3	0	1	1200	0	12	3	2	5		2	0	0		1	0	4	0	3	2	2	15		1	0	4	1	4	1		0	0	0	0			19	0
259	30	33112321	331123211	331123212	331123213	2	259	0.11201	2		11	3	2	1	0	0	36	0	0	5		0	0	0		0											4	1	4	0		2	1	1	1	3		16	0
260	15	33112322	331123221	331123222	331123223	2	260	0.224019	2		9	2	3	1	0	0	26	1	0	5		0	0	0		0											4	1	1	0		2	1	1	1	0		11	0
261	15	71311333	713113331	713113332	713113333	2	261	0.224019	2		11	3	0	1	500	0	28	1	0	1		0	0	0		0											4	0	4	0		1	1	1	1	1		17	0
262	3	3312331133	33123311331	33123311332	33123311333	2	262	1.1201	2		12	3	3	1	0	0	13	3	2	5		2	0	0		1	1	1	0	3	2	2	15		1	0	4	1	1	1		1	0	0	0			18	0
264	90	71311331	713113311	713113312	713113313	2	264	0.0373365	2		11	3	0	1	415	0	21	2	1	1		0	0	0		0											0	0	0	3		1	1	1	1	0		15	0
265	10	331233122	3312331221	3312331222	3312331223	2	265	0.336029	2		5	1	3	1	65	0	15	2	1	5		0	0	0		1	2		0	3	2	2	30		1	0	4	1	2	1		1	1	1	1	2		17	0
266	100	3312331131	33123311311	33123311312	33123311313	2	266	0.0336029	2		12	3	0	1	0	0	32	1	0	5		2	0	0		0											4	0	2	0		2	1	1	1	1		15	0
267	4	3312332213	33123322131	33123322132	33123322133	2	267	0.840071	2		13	3	3	1	0	0	19	2	1	5		0	0	0		0											4	0	4	0		1	1	2	1	2		19	0
268	20	331233233	3312332331	3312332332	3312332333	2	268	0.168014	2		16	4	1	2	1500	1	31	1	0	1		2	0	0		1	1	1	0	6	0	0	30		1	0	4	1	0	0		1	1	1	1	0		16	1
269	5	33111333	331113331	331113332	331113333	2	269	0.672057	2		4	1	3	1	100	1	3	4	2	3		0	0	0		0											4	0	4	0		1	1	2	1	0		10	0
270	10	33111332	331113321	331113322	331113323	2	270	0.336029	2		8	2	3	1	450	1	14	2	1	1		2	0	0		1	3		1	9	4	4	7		1	0	4	1	0	3		1	1	1	1	2		9	0
271	4	33111331	331113311	331113312	331113313	2	271	0.840071	2		11	3	0	0	320	0	14	2	1	2		2	0	0		1	1	1	4	3	2	2	1		1	0	4	0	1	0		0	1	0	1	1		15	0
272	7	3312331113	33123311131	33123311132	33123311133	2	272	0.480041	2		12	3	2	1	0	0	16	2	1	5		4	0	0		0											1	0	1	0		0	0	0	1	3		18	0
273	7	3312331112	33123311121	33123311122	33123311123	2	273	0.480041	2		11	3	3	1	457	0	14	2	1	5		1	1	2		0											1	0	4	0		1	0	0	1	4		14	0
274	1	3312331111	33123311111	33123311112	33123311113	2	274	3.36029	2		12	3	0	1	500	0	18	2	1	3		2	0	0		0											4	0	4	0		1	1	0	1	1		14	0
275	3	33123311311	331233113111	331233113112	331233113113	2	275	1.1201	2		13	3	0	1	464	0	37	0	0	1		2	0	0		1	1	1	4	4	3	3	2		1	0	4	0	1	0		1	0	0	0			14	1
276	10	33123311312	331233113121	331233113122	331233113123	2	276	0.336029	2		15	4	3	1	600	0	37	0	0	1		0	0	0		0											0	0	1	0		1	0	0	1	2		17	1
277	6	7131132	71311321	71311322	71311323	2	277	0.560048	2		8	2	3	2	600	0	18	2	1	3		0	0	0		1	1	1	2	2	1	1	7		1	0	0	0	0	1		1	1	1	1	0		14	1
278	28	713133	7131331	7131332	7131333	2	278	0.12001	2		8	2	3	1	1800	1	18	2	1	3		1	1	2		1	2		0	3	2	2	30		1	0	4	1	0	0		0	0	0	0			17	1
279	20	3312331223	33123312231	33123312232	33123312233	2	279	0.168014	2		5	1	3	1	800	0	13	3	2	3		1	1	2		0											4	0	0	0		0	0	0	0			16	1
280	8	33123311332	331233113321	331233113322	331233113323	2	280	0.420036	2		11	3	0	1	0	0	12	3	2	5		4	0	0		0											4	0	1	0		1	0	0	1	1		27	0
281		33123311331	331233113311	331233113312	331233113313	2	281		2		8	2	2	1	0	0	13	3	2	5		2	0	0		0											4	0	0	1		1	0	2	0			17	0
283	20	33123311333	331233113331	331233113332	331233113333	2	283	0.168014	2		11	3	3	2	600	1	19	2	1	0		1	1	2		1	2		0	9	4	4	30		1	0	1	1	3	1		1	1	1	1	2		13	1
284	15	7131313	71313131	71313132	71313133	2	284	0.224019	2		10	2	3	0	650	1	27	1	0	1		0	0	0		1	1	1	0	5	3	3	40		1	0	4	1	1	1		1	1	1	1	1		14	0
286	30	3312331221	33123312211	33123312212	33123312213	2	286	0.11201	2		11	3	3	1	4000	1	28	1	0	5		0	0	0		1	1	1	0	9	4	4	1		1	0	1	1	2	1		1	0	0	1	1		8	0
287	5	71311322	713113221	713113222	713113223	2	287	0.672057	2		17	4	3	1	1500	1	26	1	0	3		1	1	2		1	0	1	1	4	3	3	3		1	0	4	1	2	0		1	1	0	1	1			0
288	20	233211	2332111	2332112	2332113	2	288	0.168014	2		22	4	3	0	800	1	31	1	0	1		0	0	0		0											4	1	2	0		1	0	0	1	1		23	0
289	7	713132	7131321	7131322	7131323	2	289	0.480041	2		9	2	0	2	480	1	14	2	1	5		1	1	2		0											4	0	1	0		1	1	1	1	2		10	0
290	5	71311323	713113231	713113232	713113233	2	290	0.672057	2		12	3	0	1	415	0	17	2	1	1		0	0	0		1	1	1	4	5	3	3	1		1	0	4	0	1	0		1	1	1	1	2		14	0
292	1	33111221121	331112211211	331112211212	331112211213	2	292	3.36029	2		5	1	3	1	200	0	6	4	2	5		1	1	2		0											1	1	0	3		1	0	2	0			12	1
293	3	3312332231	33123322311	33123322312	33123322313	2	293	1.1201	2		8	2	3	1	200	1	15	2	1	3		2	0	0		1	1	1	0	3	2	2	15		1	0	4	1	3	1		1	0	2	1	3		20	0
294	10	3312332233	33123322331	33123322332	33123322333	2	294	0.336029	2		11	3	1	2	0	0	25	1	0	5		0	0	2		1	1	2	4	8	2	2	7		1	0	0	1	2	1		1	1	2	1	1		10	0
295	5	7131131	71311311	71311312	71311313	2	295	0.672057	2		12	3	3	4	415	1	16	2	1	1		4	0	0		1	1	1	1	3	2	2	30		1	0	4	1	1	0		1	1	1	1	1		14	0
296	5	3312332311	33123323111	33123323112	33123323113	2	296	0.672057	2		7	1	3	2	465	1	9	3	2	5		0	0	0		1	1	1	0	6	0	0	20		1	0	4	1	2	1		1	1	0	1	1		9	0
297	3	7131311	71313111	71313112	71313113	2	297	1.1201	2		9	2	3	1	350	0	8	3	2	3		2	0	0		0											4	1	1	0		1	1	1	1	0		10	0
298	3	233213	2332131	2332132	2332133	2	298	1.1201	2		17	4	3	1	3000	0	28	1	0	1		1	1	2		1	3		1	9	4	4	30		1	0	0	1	2	0		0	0	2	0			12	0
299	3	3312331211	33123312111	33123312112	33123312113	2	299	1.1201	2		11	3	0	1	0	0	14	2	1	5		1	1	2		0											4	0	0	0		2	0	2	1	2			0
300	6	3312331213	33123312131	33123312132	33123312133	2	300	0.560048	2		10	2	3	1	80	0	13	3	2	5		0	0	0		0											4	0	2	1		0	1	1	1	1		10	0
302	10	331233212	3312332121	3312332122	3312332123	2	302	0.336029	2		12	3	0	4	0	1	23	1	0	5		2	0	0		0											4	0	1	0		1	1	1	1	0		19	0
303	10	331233211	3312332111	3312332112	3312332113	2	303	0.336029	2		8	2	3	1	465	0	19	2	1	1		0	0	0		1	2		5	4	3	3	15		2		4	1	1	1		1	0	0	0			16	1
304	3	331233113311	3312331133111	3312331133112	3312331133113	2	304	1.1201	2		10	2	0	1	100	0	15	2	1	2		2	0	0		0											4	1	1	0		1	1	1	1	1		11	0
305	10	331233113312	3312331133121	3312331133122	3312331133123	2	305	0.336029	2		6	1	3	2	200	0	16	2	1	2		2	0	0		0											0	1	1	1		1	1	1	1	0		17	0
306	6	331233113313	3312331133131	3312331133132	3312331133133	2	306	0.560048	2		11	3	2	1	50	0	24	1	0	5		2	0	0		1	2		2	2	1	1	15		1	0	1	0	2	0		1	1	1	1	0		17	0
307		7131322	71313221	71313222	71313223	2	307		2
308	1	7131323	71313231	71313232	71313233	2	308	3.36029	2		8	2	3	1	250	0	15	2	1	2		1	1	2		0											4	0	0	0		1	0	0	0			15	0
309	10	331233113331	3312331133311	3312331133312	3312331133313	2	309	0.336029	2		15	4	3	1	0	0	20	2	1	5		1	1	2		0											4	1	4	0		1	0	0	0			13	1
310	2	331233113332	3312331133321	3312331133322	3312331133323	2	310	1.68014	2		9	2	1	1	460	0	12	3	2	2		1	1	2		1	2		0	3	2	2	15		1	0	4	1	1	1		0	1	2	1	2		11	1
311	6	7131122	71311221	71311222	71311223	2	311	0.560048	2		11	3	1	2	380	1	19	2	1	1		0	0	2		1	1	1	1	5	3	3	90		1	0	1	1	4	3		1	1	1	1	4		16	1
312	3	331233113333	3312331133331	3312331133332	3312331133333	2	312	1.1201	2		15	4	0	1	600	0	22	2	1	2		2	0	0		0											4	0	0	0		1	1	0	1	2		14	0
313		3312332211	33123322111	33123322112	33123322113	2	313		2
314	5	33123311123	331233111231	331233111232	331233111233	2	314	0.672057	2		8	2	0	1	345	1	11	3	2	1		1	1	2		0											4	1	1	0		1	0	0	1	1		7	0
315		33123311121	331233111211	331233111212	331233111213	2	315		2
316	6	33123311122	331233111221	331233111222	331233111223	2	316	0.560048	2		11	3	2	1	0	0	22	2	1	2		0	0	2		0											4	0	1	0		1	0	0	1	1		18	0
318	30	3312332132	33123321321	33123321322	33123321323	2	318	0.11201	2		16	4	1	1	415	0	21	2	1	1		1	1	2		0											0	1	1	0		1	0	0	1	4		21	0
319	2	713113231	7131132311	7131132312	7131132313	2	319	1.68014	2		12	3	2	1	550	0	25	1	0	3		4	0	1		1	1	1	1	4	3	3	1		1	0	4	0	0	0								15	1
320	8	331112133	3311121331	3311121332	3311121333	2	320	0.420036	2		15	4	0	1	0	0	17	2	1	5		1	1	2		0											4	0	1	0		1	0	0	1	0		18	1
321	4	331112131	3311121311	3311121312	3311121313	2	321	0.840071	2		11	3	3	1	410	0	15	2	1	2		1	1	2		0											4	0	4	0		0	0	0	0			16	2
322	15	33123322212	331233222121	331233222122	331233222123	2	322	0.224019	2		16	4	3	2	2000	0	34	1	0	3		0	0	0		0											4	1	1	0		1	0	0	1	3		14	0
323	5	33123311313	331233113131	331233113132	331233113133	2	323	0.672057	2		15	4	3	1	0	0	24	1	0	5		0	0	0		0											0	0	0	0		1	1	1	1	1		18	1
324	23	33123322112	331233221121	331233221122	331233221123	2	324	0.146099	2		12	3	3	1	415	0	18	2	1	2		1	1	0		0											4	1	1	0		1	0	0	0			11	1
325	50	33123322111	331233221111	331233221112	331233221113	2	325	0.0672057	2		12	3	3	1	1350	0	18	2	1	1		2	0	0		1	1	1	4	3	2	2	7		1	0	1	1	1	0		1	1	1	0	2		16	0
326	3	33123322213	331233222131	331233222132	331233222133	2	326	1.1201	2		12	3	1	1	1200	0	22	2	1	0		2	0	2		1	2		1	9	4	4	45		1	0	1	1	2	1		0	1	1	0	1		12	0
328	5	7131123	71311231	71311232	71311233	2	328	0.672057	2		8	2	3	1	400	0	15	2	1	1		2	0	0		1	2		1	3	2	2	15		1	0	4	0	2	0		1	1	2	1	0		13	0
329	50	3312332331	33123323311	33123323312	33123323313	2	329	0.0672057	2		15	4	0	1	550	0	23	1	0	1		0	0	2		1	1	2	4	9	4	4	20		1	0	0	1	2	1		1	1	1	1	4		14	1
330	3	71313222	713132221	713132222	713132223	2	330	1.1201	2		7	1	1	1	0	0	6	4	2	5		0	0	0		1	2		1	8	2	2	15		1	0	4	1	1	0		2	0	0	1	0		14	0
331	2	71313223	713132231	713132232	713132233	2	331	1.68014	2		8	2	3	1	200	0	17	2	1	3		1	1	2		0											4	1	0	0		1	0	0	0			15	0
332	10	71313221	713132211	713132212	713132213	2	332	0.336029	2		3	1	3	1	0	0	15	2	1	5		0	0	0		1	3		1	3	2	2	15		1	0	1	1	1	0		2	0	2	0			16	0
333	35	33123322113	331233221131	331233221132	331233221133	2	333	0.0960082	2		10	2	3	2	300	0	15	2	1	2		0	0	0		1	1	1	0	5	3	3	15		1	0	4	1	0	0		0	0	0	0			13	0
334	2	33123321323	331233213231	331233213232	331233213233	2	334	1.68014	2		10	2	3	1	465	0	18	2	1	1		0	0	0		0											4	1	3	0		1	1	1	0	1		20	0
335	20	3312332333	33123323331	33123323332	33123323333	2	335	0.168014	2		16	4	1	0	500	0	27	1	0	5		0	0	0		1	2		0	5	3	3	30		1	0	4	1	1	0		1	1	1	1	0		12	1
336	6	3312332313	33123323131	33123323132	33123323133	2	336	0.560048	2		14	3	3	1	500	0	20	2	1	1		2	0	0		1	2		4	5	3	3	3		1	0	4	0	1	1		1	1	0	0	2		17	0
337	5	331233221131	3312332211311	3312332211312	3312332211313	2	337	0.672057	2		10	2	1	1	0	0	36	0	0	5		0	0	0		0											4	1	0	0		1	2	2	1	2		8	0
338	3	3312332113	33123321131	33123321132	33123321133	2	338	1.1201	2		14	3	3	1	600	0	28	1	0	1		2	0	0		1	2		2	9	4	4	7		1	0	1	1	1	0		1	0	0	0			18	0
339	4	331112211211	3311122112111	3311122112112	3311122112113	2	339	0.840071	2		6	1	1	1	0	0	12	3	2	5		1	1	2		0											4	0	3	0		1	0	0	0			16	1
340		331112211212	3311122112121	3311122112122	3311122112123	2	340		2		10	2	0	1	480	0	14	2	1	1		3	2	1		0											4	1	0	0								9	1
341	2	331112211213	3311122112131	3311122112132	3311122112133	2	341	1.68014	2		6	1	3	1	0	0	16	2	1	5		1	1	2		0											4	0	0	0		0	0	2	0			18	1
342	20	3312332222	33123322221	33123322222	33123322223	2	342	0.168014	2		10	2	3	1	0	0	25	1	0	5		0	0	0		1	2		0	3	2	2	7		1	0	4	1	1	0		1	1	0	0	0		15	0
343	3	3312332223	33123322231	33123322232	33123322233	2	343	1.1201	2		12	3	0	1	840	0	41	0	0	3		0	0	0		1	1	1	4	4	3	3	15		1	0	4	1	0	0		0	0	0	1	1		13	0
344	25	3312332332	33123323321	33123323322	33123323323	2	344	0.134411	2		12	3	0	1	680	1	17	2	1	1		2	0	0		1	0	1	0	3	2	2	44		1	1	1	1		1		1	1	0	1	1		18	0
345	10	33123323331	331233233311	331233233312	331233233313	2	345	0.336029	2		13	3	3	1	460	0	18	2	1	1		0	0	2		1	1	1	4	5	3	3	3		1	0	4	1	0	1		1	0	0	0			21	0
346	5	71311222	713112221	713112222	713112223	2	346	0.672057	2		12	3	3	1	465	0	29	1	0	1		2	0	0		1	2		1	3	2	2	7		0		1	1	2	0		0	0	0	1	1		16	0
347	2	3312332232	33123322321	33123322322	33123322323	2	347	1.68014	2		13	3	1	1	100	0	16	2	1	5		1	1	2		1	3		0	3	2	2	15		1	0	1	1	1	0		1	1	0	1	1		16	1
348	3	33123323111	331233231111	331233231112	331233231113	2	348	1.1201	2		9	2	3	1	200	0	18	2	1	2		0	0	0		1	4		0	4	3	3	20		1	0	4	1	2	1		1	1	0	1	2		10	0
349	5	33123323112	331233231121	331233231122	331233231123	2	349	0.672057	2		12	3	3	1	300	0	25	1	0	3		2	0	0		0											4	0	0	0		1	1	2	1	2		16	0
350	3	3311122112123	33111221121231	33111221121232	33111221121233	2	350	1.1201	2		10	2	4	0	200	1	21	2	1	3		4	0	2		0											4	0	4	0		0	0	0	0			13	0
351	3	3311122112121	33111221121211	33111221121212	33111221121213	2	351	1.1201	2		10	2	1	1	70	1	20	2	1	3		1	1	2		0											4	0	4	0		0	0	0	0			16	1
352	2	3311122112122	33111221121221	33111221121222	33111221121223	2	352	1.68014	2		11	3	3	1	465	1	19	2	1	5		1	1	2		0											1	0	4	0		0	0	0	1	0		18	2
353	5	33123323321	331233233211	331233233212	331233233213	2	353	0.672057	2		11	3	0	1	600	0	13	3	2	1		2	0	2		1	2		0	3	2	2	15		1	0	4	1	2	0		0	1	0	0	1		14	1
354	10	331233221132	3312332211321	3312332211322	3312332211323	2	354	0.336029	2		11	3	2	1	250	0	23	1	0	3		2	0	0		0											4	1	1	1		0	0	1	1	1		11	0
355	20	331233213231	3312332132311	3312332132312	3312332132313	2	355	0.168014	2		11	3	3	1	0	0	18	2	1	5		0	0	2		0											4	1	2	0		1	0	0	1	2		16	1
356	3	3312332211312	33123322113121	33123322113122	33123322113123	2	356	1.1201	2		6	1	3	1	0	0	14	2	1	5		1	1	2		0											4	1	0	0		2	0	0	1	0		16	0
357	5	3312331133121	33123311331211	33123311331212	33123311331213	2	357	0.672057	2		12	3	2	1	465	1	17	2	1	1		2	0	0		0											4	0	2	0		0	1	2	1	0		18	0
358	10	33123321131	331233211311	331233211312	331233211313	2	358	0.336029	2		8	2	3	1	465	1	15	2	1	1		0	0	0		0											4	0	1	0		0	0	0	1	0		21	0
359	4	331112211311	3311122113111	3311122113112	3311122113113	2	359	0.840071	2		10	2	3	4	100	1	12	3	2	5		7	3	1		0											0	1	0	0								16	1
360	20	33123323323	331233233231	331233233232	331233233233	2	360	0.168014	2		13	3	0	1	550	0	14	2	1	5		0	0	0		1	2		0	4	3	3	30		1	0	1	1	1	3		1	2	0	1	1		15	0
361	2	33123323113	331233231131	331233231132	331233231133	2	361	1.68014	2		10	2	3	1	0	1	15	2	1	5		0	0	0		1	2		0	6	0	0	30		1	0	4	0	4	0		1	1	1	1	2		13	0
362	10	3312332112	33123321121	33123321122	33123321123	2	362	0.336029	2		13	3	3	2	700	1	16	2	1	2		2	0	0		1	2		1	3	2	2	15		1	0	4	1	1	1		1	2	1	1	1		12	0
363	1	3312332111	33123321111	33123321112	33123321113	2	363	3.36029	2		11	3	0	2	500	0	16	2	1	3		1	1	2		0											4	1	1	0		0	0	0	1	2		17	1
365	1	331233111222	3312331112221	3312331112222	3312331112223	2	365	3.36029	2		13	3	1	1	610	0	21	2	1	0		2	0	0		0											2	0	1	0		1	1	2	1	0		22	0
366	9	331233111223	3312331112231	3312331112232	3312331112233	2	366	0.373365	2		5	1	3	4	45	1	13	3	2	5		1	1	2		0											4	0	0	1		1	1	0	1	1		14	0
367	6	3312331232	33123312321	33123312322	33123312323	2	367	0.560048	2		15	4	3	1	500	1	21	2	1	3		1	1	2		1	1	1	0	9	4	4	45		1	0	4	1	0	0		1	0	0	0			16	0
368	4	3311122112133	33111221121331	33111221121332	33111221121333	2	368	0.840071	2		11	3	1	1	200	0	12	3	2	5		3	2	2		0											1	0	2	0		0	0	0	0			16	1
369	3	3311122112131	33111221121311	33111221121312	33111221121313	2	369	1.1201	2		5	1	0	1	150	0	13	3	2	3		1	1	2		1	3			3	2	2	30		1	0	4	1	0	0		1	1	2	1	2		11	0
370	2	3311122112132	33111221121321	33111221121322	33111221121323	2	370	1.68014	2		6	1	0	0	300	1	6	4	2	5		1	1	2		1	2		1	4	3	3			0		1	1	0	3		1	0	0	1	0		16	0
371	10	331233233312	3312332333121	3312332333122	3312332333123	2	371	0.336029	2		14	3	0	1	400	0	16	2	1	2		2	0	0		1	2		0	4	3	3	30		1	0	4	1	2	1		1	1	1	1	1		12	0
372	5	71311211	713112111	713112112	713112113	2	372	0.672057	2		9	2	3	2	465	1	9	3	2	3		2	0	0		1	2		0	6	0	0	30		1	0	4	1	1	3		0	1	2	1	4		13	0
373	10	71311212	713112121	713112122	713112123	2	373	0.336029	2		11	3	3	1	280	1	18	2	1	3		2	0	0		1	2		1	3	2	2	90		1	0	1	1	1	0		1	1	1	1	0		14	0
374	2	71311213	713112131	713112132	713112133	2	374	1.68014	2		9	2	4	2	465	1	19	2	1	3		2	0	0		1	2		1	3	2	2	30		1	0	4	1	1	0		1	1	1	1	2		12	0
376	12	331233222131	3312332221311	3312332221312	3312332221313	2	376	0.280024	2		13	3	3	1	800	1	18	2	1	5		2	0	0		1	0	2	0	5	3	3	30		0		4	1	0	1		1	0	2	0			23	0
377	25	71311232	713112321	713112322	713112323	2	377	0.134411	2		12	3	2	1	0	0	20	2	1	5		0	0	0		1	1	1	0	5	3	3	15		1	0	4	1	2	0		0	1	1	1	4		16	0
378	10	3312332312	33123323121	33123323122	33123323123	2	378	0.336029	2		12	3	3	1	0	0	23	1	0	5		0	0	0		1	2		2	2	1	1	15		1	0	1	1	1	0		1	0	0	1	4		18	0
379		3312331133122	33123311331221	33123311331222	33123311331223	2	379		2		6	1	1	1	250	0	24	1	0	3		1	1	2		1	2		0	9	4	4	30		1	0	4	1	1	0		0	0	0	0			7	1
380	10	713113223	7131132231	7131132232	7131132233	2	380	0.336029	2		15	4	3	1	500	0	23	1	0	2		0	0	0		1	1	3	2	2	1	1	15		1	0	0	1	1	1		0	0	0	0			14	0
381	10	713113232	7131132321	7131132322	7131132323	2	381	0.336029	2		11	3	3	1	415	0	15	2	1	5		0	0	0		1	1	1	4	4	3	3	10		1	0	4	0	4	1		1	0	2	1	2		12	1
382	20	33123321322	331233213221	331233213222	331233213223	2	382	0.168014	2		11	3	0	1	465	0	20	2	1	1		1	1	2		0											4	0	1	0		1	1	0	1	1		22	0
383	2	33123322313	331233223131	331233223132	331233223133	2	383	1.68014	2		9	2	3	1	150	0	16	2	1	5		3	2	0		1	2		0	4	3	3	30		1	0	4	1	0	1		0	2	1	1	0		17	1
384	30	33123323322	331233233221	331233233222	331233233223	2	384	0.11201	2		17	4	1	1	1000	0	28	1	0	3		0	0	0		1	2		4	2	1	1	1		1	0	0	1	1	0		1	0	0	0			11	0
385	10	33123322311	331233223111	331233223112	331233223113	2	385	0.336029	2		11	3	3	1	300	0	21	2	1	5		2	0	0		0											4	0	0	0		1	1	2	0	2		19	0
386	2	33123322312	331233223121	331233223122	331233223123	2	386	1.68014	2		11	3	3	1	200	0	18	2	1	3		2	0	0		0											4	0	4	0		1	1	1	1	0		12	0
387	2	331233111211	3312331112111	3312331112112	3312331112113	2	387	1.68014	2		11	3	1	1	415	1	14	2	1	5		1	1	2		0											4	0	1	0		1	0	0	1	2		19	0
1	10	01	011	012	013	3	1	0.629793	3		16	4	3	2	1500	1	36	0	0	3		2	0	0		1	2		4	5	3	3	1		1	0	1	1	2	1		1	1	1	1	0		19	1
2	15	02	021	022	023	3	2	0.419862	3		18	4	3	1	1300	1	19	2	1	2		0	0	0		1	2		4	3	2	2	7		0		4	0	1	0		1	1	0	1	2		18	0
3	10	03	031	032	033	3	3	0.629793	3		20	4	0	1	2000	0	24	1	0	1		7	3	2		1	1	1	4	5	3	3	5		1	0	4	1	1	0		1	0	1	1	2		17	0
4	4	04	041	042	043	3	4	1.57448	3		11	3	3	1	1300	0	36	0	0	5		1	1	2		1	2		0	3	2	2	2		1	0	1	0	1	0		1	0	0	1	2		13	1
5	5	023	0231	0232	0233	3	5	1.25959	3		17	4	3	1	1200	0	28	1	0	1		0	0	0		1	0	2	2	1	1	2	60		0		0	1	2	1		1	0	0	1	2		19	0
6	15	05	051	052	053	3	6	0.419862	3		16	4	3	1	1400	0	23	1	0	2		2	0	0		1	1	1	4	4	3	3	7		1	0	4	1	1	0		1	1	1	1	1		18	1
7	10	06	061	062	063	3	7	0.629793	3		14	3	3	1	1200	0	27	1	0	1		2	0	0		1	1	1	0	5	3	3			1	0	4	1	1	0		1	1	1	1	1		15	1
8	45	013	0131	0132	0133	3	8	0.139954	3		6	1	1	1	720	0	34	1	0	2		4	0	0		1	3		5	8	2	2	8		1	0	4	1	2	0		1	1	1	1	0		9	0
9	4	09	091	092	093	3	9	1.57448	3		16	4	0	1		1	30	1	0	1		2	0	0		1	2		2	1	1	2	4		1	0	1	0	1	1		1	0	0	0			14	1
10	30	062	0621	0622	0623	3	10	0.209931	3		13	3	1	1	0	0	17	2	1	5		2	0	0		1	0	2	0	3	2	2	15		1	0	4	1	1	1		1	1	0	1	2		21	0
11	10	16	161	162	163	3	11	0.629793	3		15	4	3	2	300	1	20	2	1	3		2	0	0		1	2		0	5	3	3	8		1	0	1	1	0	0		1	1	1	1	0		16	0
12	10	17	171	172	173	3	12	0.629793	3		11	3	1	2	400	0	16	2	1	3		0	0	0		0											4	1	4	0		1	1	0	1	2		13	0
13	15	14	141	142	143	3	13	0.419862	3		12	3	1	2	800	0	18	2	1	3		7	3	0		0											4	0	4	0		1	0	0	1	2		17	1
14	10	15	151	152	153	3	14	0.629793	3		15	4	3	1	1200	0	28	1	0	3		2	0	2		0											4	0	2	0		1	0	0	1	2		24	0
15	20	052	0521	0522	0523	3	15	0.314897	3		20	4	3	1	500	0	34	1	0	2		2	0	2		0											1	1	1	0		1	2	1	1	1		19	1
16	10	051	0511	0512	0513	3	16	0.629793	3		15	4	1	1	1000	0	25	1	0	1		2	0	0		0											4	0	0	0		1	1	1	1	0		17	1
17	30	0511	05111	05112	05113	3	17	0.209931	3		13	3	0	1	2500	0	31	1	0	4		2	0	0		0											4	1	1	1		1	0	0	1	1		14	1
18	30	0512	05121	05122	05123	3	18	0.209931	3		19	4	3	1	0	0	29	1	0	5		2	0	0		1	1	1	4	5	3	3	15		1	0	0	0	1	0		1	1	1	1	0		16	0
19	20	0621	06211	06212	06213	3	19	0.314897	3		12	3	1	1	0	1	18	2	1	5		2	0	0		1	1	2	0	3	2	2	90		1	0	4	1	1	0		1	1	0	0	0		15	0
20	15	06211	062111	062112	062113	3	20	0.419862	3		14	3	1	1	650	0	19	2	1	3		1	1	2		1	0	2	1	1	1	2	45		1	0	0	1	0	1		0	0	0	0			12	1
21	5	18	181	182	183	3	21	1.25959	3		20	4	1	1	800	1	23	1	0	1		2	0	0		0											4	1	2	0		1	1	1	1	1		13	1
22	5	19	191	192	193	3	22	1.25959	3		15	4	3	1	600	0	25	1	0	1		0	0	0		1	2		1	5	3	3	30		2		4	0	2	0		1	1	2	1	1		24	0
23	3	20	201	202	203	3	23	2.09931	3		8	2	3	1	1000	1	17	2	1	3		0	0	0		0											4	1	1	0		1	1	1	1	1		15	0
24	3	201	2011	2012	2013	3	24	2.09931	3		11	3	1	1	450	0	12	3	2	3		2	0	0		1	1	1	0	5	3	3	20		1	0	4	1	3	1		1	1	0	0	4		15	1
25	4	24	241	242	243	3	25	1.57448	3		18	4	3	1	0	0	20	2	1	5		1	1	2		1	0	1	1	2	1	1	30		1	0	0	1	2	1		1	0	0	1	3		13	1
26	4	2013	20131	20132	20133	3	26	1.57448	3		13	3	1	1	0	0	19	2	1	5		2	0	0		0											4	0	2	0		2	1	1	1	3		14	0
27	10	2011	20111	20112	20113	3	27	0.629793	3		8	2	1	1	0	0	13	3	2	5		2	0	2		1	1	1	5	3	2	2	30		1	0	4	1	0	0		1	1	2	1	0		8	0
28	5	2012	20121	20122	20123	3	28	1.25959	3		10	2	1	1	150	0	17	2	1	2		4	0	0		0											4	0	1	0		1	1	2	1	0		12	0
29	8	20121	201211	201212	201213	3	29	0.787242	3		9	2	0	2	1300	1	17	2	1	3		0	0	2		1	1	1	4	0	0	0	1		1	0	1	0	2	0		1	1	1	1	1		9	0
30	15	20111	201111	201112	201113	3	30	0.419862	3		15	4	1	1	340	0	20	2	1	5		2	0	0		0											4	0	3	0		0	1	0	1	0		12	0
31	4	0513	05131	05132	05133	3	31	1.57448	3		20	4	3	1	1600	1	27	1	0	1		1	1	2		1	3		1	2	1	1	30		1	0	1	1	2	1		0	1	2	1	1		16	1
32	20	05112	051121	051122	051123	3	32	0.314897	3		19	4	1	1	900	1	31	1	0	1		1	1	2		1	1	1	4	9	4	4	3		1	0	4	0	1	0		0	0	0	0			17	0
33	15	0521	05211	05212	05213	3	33	0.419862	3		23	4	1	1	1500	1	30	1	0	1		1	1	2		0											1	0	2	0		0	0	0	0			14	0
34	6	201112	2011121	2011122	2011123	3	34	1.04966	3		17	4	1	1	80	0	15	2	1	3		2	0	0		0											4	0	1	0		0	1	0	1	0		9	1
35	10	201111	2011111	2011112	2011113	3	35	0.629793	3		11	3	1	1	415	1	20	2	1	3		1	1	2		1	1	1	4	4	3	3	10		1	0	4	0	1	0		0	0	0	1	2		14	1
36	4	201113	2011131	2011132	2011133	3	36	1.57448	3		11	3	3	1	415	0	9	3	2	5		2	0	0		0											1	0	1	0		1	0	2	1	2		14	1
37	50	2011112	20111121	20111122	20111123	3	37	0.125959	3		12	3	1	1	831	0	23	1	0	1		4	0	0		0											4	0	4	0		0	1	0	1	3		14	0
38	40	2011111	20111111	20111112	20111113	3	38	0.157448	3		15	4	3	1	500	0	18	2	1	5		2	0	0		0											4	0	1	0		1	1	1	1	1		18	0
39	20	2011113	20111131	20111132	20111133	3	39	0.314897	3		11	3	1	1	200	0	19	2	1	5		4	0	2		0											1	1	3	0		0	0	0	0			15	1
40	40	2011133	20111331	20111332	20111333	3	40	0.157448	3		11	3	1	2	650	1	23	1	0	5		2	0	0		1	1	2	0	5	3	3	20		1	0	1	1	4	1		1	1	1	1	0		18	0
41	120	2011131	20111311	20111312	20111313	3	41	0.0524828	3		12	3	1	0	670	1	21	2	1	5		2	0	0		0											4	0	1	0		1	1	1	1	0		10	0
42	25	25	251	252	253	3	42	0.251917	3		18	4	1	1	3000	1	28	1	0	0		2	0	0		1	1		1	2	1	1	8		1	0	1	1	1	1		1	1	1	1	0		15	1
43	15	252	2521	2522	2523	3	43	0.419862	3		13	3	3	1	1300	1	20	2	1	1		2	0	0		1	1	1	1	0	0	0	30		1	0	4	0	3	0		1	1	0	1	1		16	1
44	10	251	2511	2512	2513	3	44	0.629793	3		16	4	3	1	2800	0	27	1	0	1		2	0	0		1	1	1	4	4	3	3	20		1	0	4	0	1	0		0	0	0	1	0		21	0
45	10	20111122	201111221	201111222	201111223	3	45	0.629793	3		8	2	3	2	0	0	16	2	1	5		0	0	0		0											4	0	1	0		0	1	1	1	0		13	0
46	20	20111121	201111211	201111212	201111213	3	46	0.314897	3		16	4	1	1	260	0	23	1	0	5		2	0	0		0											4	1	1	0		1	1	1	1	1		13	0
47	10	20111123	201111231	201111232	201111233	3	47	0.629793	3		10	2	4	1	300	0	17	2	1	2		1	1	2		0											4	1	1	0		1	1	1	1	1		13	1
48	6	20111111	201111111	201111112	201111113	3	48	1.04966	3		9	2	3	1	0	0	16	2	1	5		0	0	2		0											4	0	4	0		1	1	0	1	2		17	0
49	15	20111112	201111121	201111122	201111123	3	49	0.419862	3		8	2	3	0	150	1	16	2	1	2		4	0	0		0											4	1	0	0		1	1	1	1	0		12	0
50	4	20111113	201111131	201111132	201111133	3	50	1.57448	3		8	2	1	1	0	0	10	3	2	5		2	0	0		0											4	0	1	0		2	0	0	1	0		15	0
51	5	20111132	201111321	201111322	201111323	3	51	1.25959	3		11	3	3	3	480	0	13	3	2	1		1	1	2		0											4	0	0	0		0	0	0	0			14	1
52	30	20111331	201113311	201113312	201113313	3	52	0.209931	3		11	3	1	2	415	1	18	2	1	2		2	0	0		1	1	1	1	4	3	3	7		1	0	4	0	0	1		1	1	1	0	0		15	0
53	10	20111332	201113321	201113322	201113323	3	53	0.629793	3		7	1	1	1	120	0	20	2	1	2		1	1	2		1	2		0	2	1	1	15		1	0	1	0	1	0		0	0	0	1	2		14	1
54	1	20111333	201113331	201113332	201113333	3	54	6.29793	3		10	2	1	1	300	0	21	2	1	5		1	1	2		0											4	0	0	0		0	0	0	0			15	1
55	30	20111131	201111311	201111312	201111313	3	55	0.209931	3		10	2	1	3	300	1	18	2	1	3		3	2	1		0											4	0	1	0								13	1
56	1	20111133	201111331	201111332	201111333	3	56	6.29793	3		9	2	1	1	420	0	13	3	2	5		3	2	1		0											4	0	0	0								17	1
57	1	201111223	2011112231	2011112232	2011112233	3	57	6.29793	3		11	3	1	1	100	0	19	2	1	3		2	0	0		0											4	0	1	0		0	1	0	1	2		14	1
58	3	201111222	2011112221	2011112222	2011112223	3	58	2.09931	3		8	2	3	1	0	0	15	2	1	2		0	0	0		0											4	0	1	0		0	0	0	1	0		15	0
59	12	201111221	2011112211	2011112212	2011112213	3	59	0.524828	3		9	2	3	1	110	0	17	2	1	2		1	1	2		0											4	0	4	0		0	0	0	0			12	0
60	7	051122	0511221	0511222	0511223	3	60	0.899705	3		22	4	3	1	545	1	22	2	1	3		2	0	0		1	2		4	5	3	3	5		1	0	4	1	2	0		1	0	2	1	2		13	1
61	20	051123	0511231	0511232	0511233	3	61	0.314897	3		16	4	3	1	2000	0	39	0	0	1		2	0	0		0											0	1	2	0		0	1	0	0	2		17	0
63		201111331	2011113311	2011113312	2011113313	3	63		3		12	3	1	1	0	0	17	2	1	5		2	0	2		0											1	0	4	0		0	0	0	0			20	1
64	15	201111333	2011113331	2011113332	2011113333	3	64	0.419862	3		12	3	3	1	350	0	32	1	0	2		1	1	2		0											4	0	1	1		0	0	0	1	0		17	1
65	60	201111113	2011111131	2011111132	2011111133	3	65	0.104966	3		16	4	1	1	1200	0	44	0	0	0		2	0	0		1	2		4	5	3	3	8		1	0	4	0	1	0		1	1	1	1	0		13	1
66	20	201111111	2011111111	2011111112	2011111113	3	66	0.314897	3		13	3	1	1	500	0	17	2	1	2		2	0	0		0											4	0	1	0		1	1	1	1	1		10	0
67	10	201111123	2011111231	2011111232	2011111233	3	67	0.629793	3		9	2	1	1	450	0	26	1	0	3		1	1	0		0											4	0	4	0		1	1	1	1	1		13	0
68	32	201111122	2011111221	2011111222	2011111223	3	68	0.19681	3		11	3	3	1	800	1	18	2	1	1		0	0	0		1	2		0	4	3	3	15		1	0	4	1	1	1		1	1	1	1	0		15	0
69	25	201111121	2011111211	2011111212	2011111213	3	69	0.251917	3		14	3	1	1	3000	1	20	2	1	1		0	0	0		1	1	1	4	5	3	3	7		1	0	0	1	1	0		1	1	1	1	0		9	0
70	1	201111211	2011112111	2011112112	2011112113	3	70	6.29793	3		13	3	1	1	300	0	16	2	1	5		1	1	2		0											4	0	1	0		0	2	0	1	4		13	1
71	4	201111312	2011113121	2011113122	2011113123	3	71	1.57448	3		12	3	1	1	460	1	16	2	1	1		0	0	0		0											4	0	1	0		0	1	0	1	1		12	1
72	25	201111311	2011113111	2011113112	2011113113	3	72	0.251917	3		8	2	1	1	415	0	14	2	1	3		1	1	2		0											4	0	1	0		1	1	2	1	0		12	1
73	4	201111112	2011111121	2011111122	2011111123	3	73	1.57448	3		10	2	1	1	0	0	16	2	1	5		2	0	0		0											4	0	1	0		1	1	0	0	1		12	0
74	5	2011111122	20111111221	20111111222	20111111223	3	74	1.25959	3		9	2	3	1	0	1	10	3	2	5		0	0	0		0											4	0	0	0		1	0	0	1	2		9	0
75	2	201113332	2011133321	2011133322	2011133323	3	75	3.14897	3		4	1	3	3	415	0	12	3	2	3		1	1	2		0											4	0	4	0		0	0	0	0			16	1
76	6	2011123	20111231	20111232	20111233	3	76	1.04966	3		13	3	1	1	100	0	20	2	1	5		1	1	2		0											4	0	1	0		2	0	0	0			13	1
77	3	2011121	20111211	20111212	20111213	3	77	2.09931	3		9	2	1	1	50	0	18	2	1	5		4	0	2		0											4	0	4	0		0	0	0	0			14	1
78	3	2011111113	20111111131	20111111132	20111111133	3	78	2.09931	3		7	1	3	1	200	0	12	3	2	2		1	1	2		0											4	0	0	0		2	0	0	0			15	1
79	5	2011111112	20111111121	20111111122	20111111123	3	79	1.25959	3		12	3	1	1	300	0	18	2	1	3		1	1	2		0											4	0	0	0		0	0	0	0			13	1
80	5	2011111111	20111111111	20111111112	20111111113	3	80	1.25959	3		11	3	1	1	200	0	14	2	1	5		1	1	2		0											4	0	0	0		0	0	0	0			16	1
81	1	2011122	20111221	20111222	20111223	3	81	6.29793	3		8	2	1	1	170	0	11	3	2	3		3	2	1		0											0	0	1	0								14	1
82	5	2011112233	20111122331	20111122332	20111122333	3	82	1.25959	3		11	3	1	1	200	0	14	2	1	5		2	0	0		0											4	0	1	0		1	1	1	0	1		7	0
83		2011112222	20111122221	20111122222	20111122223	3	83		3		8	2	3	1	0	0	15	2	1	5		1	1	2		0											4	0	0	0		0	0	0	1	2		15	0
84	45	2011112223	20111122231	20111122232	20111122233	3	84	0.139954	3		12	3	1	1	260	0	29	1	0	3		1	1	2		1	2		3	4	3	3			2		4	0	1	0		1	1	1	1	0		13	1
85	1	2011112221	20111122211	20111122212	20111122213	3	85	6.29793	3		10	2	3	1	150	1	19	2	1	5		2	0	0		0											4	0	1	0		1	1	1	1	0		17	0
86	1	20111222	201112221	201112222	201112223	3	86	6.29793	3		8	2	3	1	415	0	11	3	2	2		3	2	2		0											4	0	2	0		0	0	0	0			12	1
87	5	20111223	201112231	201112232	201112233	3	87	1.25959	3		7	1	1	1	160	0	12	3	2	3		0	0	2		0											4	0	2	0		0	0	2	0			16	1
88	3	20111221	201112211	201112212	201112213	3	88	2.09931	3		10	2	3	3	150	0	11	3	2	3		3	2	1		0											4	1	4	0								12	1
89	8	20111212	201112121	201112122	201112123	3	89	0.787242	3		12	3	1	1	415	0	30	1	0	1		3	2	1		0											4	0	1	0								14	1
90	10	20111211	201112111	201112112	201112113	3	90	0.629793	3		12	3	1	1	800	1	13	3	2	3		1	1	2		0											4	1	1	0		0	0	0	0			18	0
91	2	20111213	201112131	201112132	201112133	3	91	3.14897	3		6	1	3	1	0	0	14	2	1	5		1	1	2		0											4	0	1	0		2	0	0	0			16	1
92	3	2011113331	20111133311	20111133312	20111133313	3	92	2.09931	3		5	1	3	1	300	0	13	3	2	2		1	1	1		0											4	0	3	0								18	0
93	2	2011113332	20111133321	20111133322	20111133323	3	93	3.14897	3		12	3	1	3	70	0	20	2	1	3		3	2	1		0											4	0	3	0								13	1
94	4	2011111121	20111111211	20111111212	20111111213	3	94	1.57448	3		10	2	3	1	100	0	14	2	1	3		0	0	0		0											4	0	3	0		1	1	1	1	2		8	0
95	2	201111131	2011111311	2011111312	2011111313	3	95	3.14897	3		9	2	1	1	220	0	11	3	2	5		2	0	0		1	2		0	4	3	3	1		1	0	4	1	0	1		0	0	0	1	1		17	1
96	5	201113333	2011133331	2011133332	2011133333	3	96	1.25959	3		4	1	1	3	200	0	23	1	0	3		1	1	2		0											4	0	0	1		1	2	2	1	4		14	1
97	20	201113331	2011133311	2011133312	2011133313	3	97	0.314897	3		16	4	1	1	700	0	18	2	1	3		3	2	1		0											3	0	2	0								14	1
98	15	201111231	2011112311	2011112312	2011112313	3	98	0.419862	3		15	4	1	1	415	0	12	3	2	5		2	0	0		1	1	2	0	3	2	2	15		1	0	4	1	1	1		2	1	0	1	1		12	0
99	2	20111122222	201111222221	201111222222	201111222223	3	99	3.14897	3		6	1	1	1	250	0	20	2	1	3		3	2	1		0											4	0	1	0								11	1
101	3	201112223	2011122231	2011122232	2011122233	3	101	2.09931	3		3	1	1	1	350	1	0	4	2	3		3	2	1		0											1	1	2	0								12	1
102	2	201112221	2011122211	2011122212	2011122213	3	102	3.14897	3		11	3	3	1	207	0	20	2	1	3		3	2	1		0											4	0	1	0								16	1
103	10	2011113121	20111131211	20111131212	20111131213	3	103	0.629793	3		16	4	1	1	850	1	22	2	1	5		0	0	0		1	2		0	3	2	2	3		1	0	0	1	1	1		1	1	1	1	0		14	0
104	20	2011113123	20111131231	20111131232	20111131233	3	104	0.314897	3		15	4	3	1	600	1	20	2	1	2		2	0	0		0											4	0	1	0		1	1	1	0	0		14	0
105	4	2011113122	20111131221	20111131222	20111131223	3	105	1.57448	3		10	2	1	1	1600	1	15	2	1	1		2	0	0		1	3		0	5	3	3	30		1	0	4	0	1	1		1	1	1	1	0		14	0
106	25	2011133323	20111333231	20111333232	20111333233	3	106	0.251917	3		14	3	1	1	200	0	24	1	0	5		1	1	2		0											4	0	3	0		2	0	0	1	4		12	1
107	2	2011133322	20111333221	20111333222	20111333223	3	107	3.14897	3		6	1	1	1	80	0	15	2	1	5		1	1	2		0											4	0	4	0		0	0	0	0			17	0
108	3	2011133321	20111333211	20111333212	20111333213	3	108	2.09931	3		6	1	1	1	250	0	16	2	1	2		1	1	2		0											4	0	4	0		0	0	1	1	3		15	0
109	10	2011122213	20111222131	20111222132	20111222133	3	109	0.629793	3		15	4	1	1	200	0	13	3	2	3		0	0	0		1	3		1	4	3	3			1	0	4	1	1	1		0	1	1	1	0		7	0
110	1	2011122212	20111222121	20111222122	20111222123	3	110	6.29793	3		6	1	3	1	400	1	13	3	2	3		1	1	2		1	2		0	4	3	3	30		1	0	4	1	1	1		1	2	2	1	0		10	0
111	2	2011122211	20111222111	20111222112	20111222113	3	111	3.14897	3		11	3	1	0	620	1	14	2	1	3		1	1	1		1	3		0	3	2	2	15		1	0	0	1	2	0								15	1
112	2	201112222	2011122221	2011122222	2011122223	3	112	3.14897	3		6	1	3	1	200	0	16	2	1	2		1	1	1		0											4	1	1	0								13	1
113	2	20111111131	201111111311	201111111312	201111111313	3	113	3.14897	3		14	3	1	1	200	0	17	2	1	3		1	1	2		0											4	0	2	0		0	0	0	0			16	1
114	2	20111111113	201111111131	201111111132	201111111133	3	114	3.14897	3		11	3	3	1	150	0	13	3	2	2		1	1	2		0											4	0	3	0		0	0	0	0			16	1
115		20111111133	201111111331	201111111332	201111111333	3	115		3		15	4	1	1	100	1	14	2	1	3		4	0	2		0											4	0	1	0		0	0	0	0			12	1
116	2	20111111132	201111111321	201111111322	201111111323	3	116	3.14897	3		15	4	1	1	600	0	28	1	0	3		3	2	1		1	1	1	4	6	0	0	0		1	0	1	0	1	0								12	1
117	1	20111111111	201111111111	201111111112	201111111113	3	117	6.29793	3		15	4	3	1	200	0	11	3	2	3		1	1	2		0											4	0	3	0		0	0	0	1	0		7	1
118	2	20111111112	201111111121	201111111122	201111111123	3	118	3.14897	3		11	3	1	1	100	0	19	2	1	2		1	1	1		0											4	0	0	0								14	1
119	3	20111233	201112331	201112332	201112333	3	119	2.09931	3		12	3	1	1	100	0	19	2	1	5		1	1	2		0											4	0	2	0		0	0	0	0			12	1
120	2	20111232	201112321	201112322	201112323	3	120	3.14897	3		10	2	3	1	0	0	26	1	0	5		1	1	2		0											4	0	1	0		2	0	0	1	2		11	1
121	18	05111	051111	051112	051113	3	121	0.349885	3		11	3	3	1	0	0	27	1	0	5		0	0	0		1	0	1	0	3	2	2	30		1	0	4	1	1	1		1	1	1	0	2		20	0
122	7	201112131	2011121311	2011121312	2011121313	3	122	0.899705	3		10	2	1	1	100	0	18	2	1	5		4	0	2		0											4	0	4	0		2	0	0	0			17	1
123	4	201112132	2011121321	2011121322	2011121323	3	123	1.57448	3		8	2	3	3	0	0	16	2	1	3		0	0	2		0											4	0	4	0		1	0	0	1	3		15	1
124	3	201112133	2011121331	2011121332	2011121333	3	124	2.09931	3		9	2	0	1	0	0	14	2	1	5		3	2	1		0											4	0	3	0								14	1
125	3	2011111311	20111113111	20111113112	20111113113	3	125	2.09931	3		8	2	3	4	415	0	17	2	1	2		1	1	2		0											4	1	2	0		1	0	0	0			17	0
126	7	2011111312	20111113121	20111113122	20111113123	3	126	0.899705	3		1	1	0	1	100	1	12	3	2	2		1	1	2		0											4	0	1	0		0	0	0	0			19	1
127	10	201113313	2011133131	2011133132	2011133133	3	127	0.629793	3		12	3	1	1	650	1	16	2	1	3		0	0	0		0											4	1	1	0		2	1	1	1	1		13	0
128	4	201112211	2011122111	2011122112	2011122113	3	128	1.57448	3		6	1	3	3	0	1	13	3	2	5		1	1	2		0											3	0	4	0		0	0	0	1	2		18	0
129	8	201112213	2011122131	2011122132	2011122133	3	129	0.787242	3		8	2	1	1	405	0	16	2	1	2		1	1	2		0											4	0	0	0		0	0	0	0			17	0
130	6	201112212	2011122121	2011122122	2011122123	3	130	1.04966	3		13	3	1	1	0	0	31	1	0	5		3	2	1		1	3		1	2	1	1	5		1	0	1	0	2	0								14	1
131	40	051121	0511211	0511212	0511213	3	131	0.157448	3		11	3	3	1	0	0	19	2	1	5		1	1	2		0											4	0	1	0		2	0	0	0			13	0
132	15	2011133331	20111333311	20111333312	20111333313	3	132	0.419862	3		15	4	1	1	415	0	23	1	0	5		0	0	0		0											4	1	2	0		1	1	1	1	0		14	0
134	30	2011133332	20111333321	20111333322	20111333323	3	134	0.209931	3		11	3	1	2	420	0	20	2	1	2		2	0	0		0											4	0	4	0		0	1	1	0	1		15	0
135	3	20111122213	201111222131	201111222132	201111222133	3	135	2.09931	3		8	2	1	1	200	0	14	2	1	5		2	0	0		0											4	0	4	0		0	0	0	0			15	0
136	2	20111122212	201111222121	201111222122	201111222123	3	136	3.14897	3		5	1	1	0	0	0	16	2	1	5		2	0	0		0											4	0	3	0		0	0	0	0			14	0
137	3	20111122211	201111222111	201111222112	201111222113	3	137	2.09931	3		6	1	3	2	0	0	19	2	1	5		1	1	2		0											4	0	4	0		2	0	0	1	2		15	0
138	2	2011133313	20111333131	20111333132	20111333133	3	138	3.14897	3		6	1	3	1	220	0	16	2	1	5		4	0	2		0											4	0	3	0		1	0	0	1	3		14	0
140	6	2011133311	20111333111	20111333112	20111333113	3	140	1.04966	3		9	2	0	1	120	0	12	3	2	2		1	1	2		0											4	0	0	3		1	0	0	1	2		16	0
141	25	20111131211	201111312111	201111312112	201111312113	3	141	0.251917	3		16	4	1	1	800	0	18	2	1	3		2	0	0		0											4	1	2	0		2	0	2	1	0		17	1
142	3	20111131212	201111312121	201111312122	201111312123	3	142	2.09931	3		15	4	3	1	0	0	35	0	0	3		2	0	0		1	2		4	5	3	3	2		0		4	1	4	0		1	1	1	1	1			0
143	5	20111131213	201111312131	201111312132	201111312133	3	143	1.25959	3		11	3	1	1	0	0	28	1	0	5		2	0	0		0											4	0	4	0		1	1	1	1	0		17	0
144	4	201111222221	2011112222211	2011112222212	2011112222213	3	144	1.57448	3		15	4	1	1	500	0	17	2	1	5		3	2	1		1	1	1	1	1	1	2	30		1	0	0	1	4	3								13	1
145	2	2011121323	20111213231	20111213232	20111213233	3	145	3.14897	3		10	2	3	1	0	0	16	2	1	5		1	1	2		0											4	0	4	0		0	0	0	1	2		12	0
148	15	201111312121	2011113121211	2011113121212	2011113121213	3	148	0.419862	3		19	4	3	1	500	0	15	2	1	3		2	0	0		1	0	2	2	1	1	2	10		1	0	0	1	1	1		1	1	1	1	3		17	1
149	10	201111312123	2011113121231	2011113121232	2011113121233	3	149	0.629793	3		14	3	0	1	530	0	13	3	2	5		2	0	0		0											4	1	4	0		1	1	1	1	2		16	1
150	5	201111312122	2011113121221	2011113121222	2011113121223	3	150	1.25959	3		11	3	1	1	300	0	17	2	1	2		1	1	2		0											4	0	2	0		1	1	2	1	0		12	1
151	1	161	1611	1612	1613	3	151	6.29793	3		14	3	3	2	450		12	3	2	3		1	1	2		1	2		1	4	3	3	15		1	0	1	1	0	3		0	2	2	0			16	1
152	5	2011113121222	20111131212221	20111131212222	20111131212223	3	152	1.25959	3		13	3	4	2	830	0	36	0	0	2		2	0	0		1	1	1	4	5	3	3	15		1	0	4	0	1	1		0	1	1	1	0		14	1
153	2	2011113121223	20111131212231	20111131212232	20111131212233	3	153	3.14897	3		11	3	3	1	120	0	35	0	0	5		1	1	2		0											4	0	1	0		0	0	0	0			15	1
154	10	20111111221	201111112211	201111112212	201111112213	3	154	0.629793	3		15	4	1	1	300	1	20	2	1	5		2	0	0		1	2		0	4	3	3	60		1	0	4	1	1	1		2	0	0	0			15	0
155	3	2011113121221	20111131212211	20111131212212	20111131212213	3	155	2.09931	3		18	4	0	1	900	0	27	1	0	3		1	1	2		1	1	1	2	1	1	2	7		1	0	0	0	0	1		0	0	0	0			16	1
156	5	031	0311	0312	0313	3	156	1.25959	3		18	4	0	1	2000	1	20	2	1	2		0	0	0		1	2		4	4	3	3	7		1	0	1	0	1	0		1	1	0	1	2		15	0
157	80	26	261	262	263	3	157	0.0787242	3		14	3	0	1	0	0	20	2	1	5		0	0	0		0											4	1	2	0		1	1	0	0	1		17	0
158	15	20111131212212	201111312122121	201111312122122	201111312122123	3	158	0.419862	3		16	4	3	1	500	0	25	1	0	3		2	0	0		0											1	0	1	0		1	1	1	1	1		17	0
159	2	20111131212211	201111312122111	201111312122112	201111312122113	3	159	3.14897	3		11	3	0	1	0	0	20	2	1	5		1	1	2		1	0	1	4	4	3	3	20		1	0	4	0	0	0		1	0	0	0			17	1
160	5	20111131212213	201111312122131	201111312122132	201111312122133	3	160	1.25959	3		16	4	1	1	350	0	13	3	2	5		2	0	0		0											4	0	0	0		2	1	0	0	1		16	1
161	2	20111111223	201111112231	201111112232	201111112233	3	161	3.14897	3		8	2	3	1	0	0	17	2	1	5		1	1	0		0											4	0	1	0		1	0	0	0			16	0
162	20	20111131212222	201111312122221	201111312122222	201111312122223	3	162	0.314897	3		13	3	1	1	424	0	19	2	1	1		0	0	0		1	2		0	5	3	3	15		1	0	4	1	1	0		0	1	1	1	0		13	1
163	50	20111131212223	201111312122231	201111312122232	201111312122233	3	163	0.125959	3		11	3	1	1	0	0	16	2	1	3		0	0	0		1	1	1	0	5	3	3	15		1	0	4	1	1	1		1	1	1	1	0		14	0
164	20	20111131212233	201111312122331	201111312122332	201111312122333	3	164	0.314897	3		16	4	1	1	1300	0	19	2	1	3		2	0	0		0											4	1	3	1		2	1	1	1	0		11	0
165	20	2011113121231	20111131212311	20111131212312	20111131212313	3	165	0.314897	3		13	3	3	1	0	0	18	2	1	5		0	0	0		1	2		1	4	3	3	15		1	0	4	1	1	0		1	0	0	0			15	1
166	5	2011113121233	20111131212331	20111131212332	20111131212333	3	166	1.25959	3		11	3	1	1	380	0	17	2	1	5		0	0	0		0											0	1	1	0		1	1	2	1	1		18	1
167	10	20111131212231	201111312122311	201111312122312	201111312122313	3	167	0.629793	3		18	4	1	1	560	1	20	2	1	1		2	0	0		0											4	0	1	0		0	0	0	1	0		16	0
168	10	20111131212232	201111312122321	201111312122322	201111312122323	3	168	0.629793	3		12	3	3	2	800	1	18	2	1	1		0	0	2		1	1	1	1	1	1	2	8		1	0	0	1	3	1		1	0	0	1	1		14	1
169	2	20111131212221	201111312122211	201111312122212	201111312122213	3	169	3.14897	3		12	3	3	1	500	0	20	2	1	1		4	0	2		0											1	0	0	0		0	0	0	1	1		17	0
170	4	20111111121	201111111211	201111111212	201111111213	3	170	1.57448	3		10	2	3	1	0	1	9	3	2	5		2	0	0		1	2		5	3	2	2	8		1	0	0	1	1	1		1	1	2	1	0		15	1
171	5	151	1511	1512	1513	3	171	1.25959	3		20	4	3	1	1000	0	21	2	1	3		0	0	0		1	2		1	4	3	3	7		1	0	4	1	2	0		1	1	0	1	3		17	0
172	100	201111112212	2011111122121	2011111122122	2011111122123	3	172	0.0629793	3		15	4	1	1	900	0	23	1	0	1		2	0	0		1	3		4	5	3	3	15		1	0	4	0	0	1		1	1	1	1	0		7	0
173	20	201111112213	2011111122131	2011111122132	2011111122133	3	173	0.314897	3		11	3	1	1	1100	1	24	1	0	1		2	0	0		1	1	1	4	3	2	2	10		1	0	3	0	4	1		1	1	0	1	1		14	0
174	10	2011111122133	20111111221331	20111111221332	20111111221333	3	174	0.629793	3		11	3	2	1	620	1	16	2	1	1		2	0	0		0											4	0	1	1		0	1	0	1	0		17	0
175	30	253	2531	2532	2533	3	175	0.209931	3		16	4	3	1	3250	0	33	1	0	1		2	0	0		1	0	5	4	5	3	3	7		1	0	4	1	1	1		1	1	1	1	0		15	0
176	40	262	2621	2622	2623	3	176	0.157448	3		16	4	1	1	450	0	26	1	0	3		2	0	0		0											4	1	1	0		1	1	2	1	1		12	1
177	5	2621	26211	26212	26213	3	177	1.25959	3		16	4	3	1	1200	1	20	2	1	3		2	0	0		0											4	1	2	0		1	1	2	1	1		12	0
178	1	2011111122131	20111111221311	20111111221312	20111111221313	3	178	6.29793	3		8	2	1	1	340	0	22	2	1	3		0	0	0		0											4	1	2	0		1	1	1	1	1		12	0
179	20	2011111122132	20111111221321	20111111221322	20111111221323	3	179	0.314897	3		15	4	3	2	465	0	18	2	1	5		2	0	0		1	2		1	9	4	4	4		1	0	1	0	1	0		1	1	1	1	0		11	1
180	2	2011111122121	20111111221211	20111111221212	20111111221213	3	180	3.14897	3		11	3	1	1	450	0	12	3	2	5		0	0	0		0											4	0	0	0		0	0	0	0			25	1
181	3	201111112211	2011111122111	2011111122112	2011111122113	3	181	2.09931	3		11	3	1	1	530	0	27	1	0	1		2	0	0		1	1	1	1	8	2	2	17		1	0	1	1	2	1		0	2	2	1	2		16	0
182	5	20111111221311	201111112213111	201111112213112	201111112213113	3	182	1.25959	3		10	2	1	1	550	0	17	2	1	1		2	0	0		0											4	0	1	0		1	0	0	1	4		16	0
183	10	2011111122111	20111111221111	20111111221112	20111111221113	3	183	0.629793	3		24	4	3	3	500	1	22	2	1	1		1	1	1		0											4	0	1	0								12	1
184	20	2011111122112	20111111221121	20111111221122	20111111221123	3	184	0.314897	3		14	3	1	1	600	0	20	2	1	1		2	0	0		1	2		5	3	2	2	0		1	0	4	1	4	1		0	1	2	1	1		15	0
185	3	20111111221333	201111112213331	201111112213332	201111112213333	3	185	2.09931	3		10	2	1	1	150	0	20	2	1	2		2	0	0		1	2		4	8	2	2	15		1	0	4	1	0	0		1	1	1	1	1		16	1
186	15	20111111221323	201111112213231	201111112213232	201111112213233	3	186	0.419862	3		15	4	3	1	477	0	16	2	1	1		2	0	0		1	0	1	1	9	4	4	7		1	0	4	1	1	1		1	1	2	1	0		19	0
187	3	20111111221322	201111112213221	201111112213222	201111112213223	3	187	2.09931	3		11	3	3	1	0	0	14	2	1	1		2	0	0		0											4	0	1	0		0	0	0	1	3		14	0
188	20	20111111221111	201111112211111	201111112211112	201111112211113	3	188	0.314897	3		10	2	3	2	0	0	14	2	1	5		1	1	2		1	1	1	1	3	2	2	30		1	0	4	1	3	1		2	0	2	0			13	1
189	3	20111111221112	201111112211121	201111112211122	201111112211123	3	189	2.09931	3		5	1	1	1	300	1	6	4	2	3		1	1	2		1	1	2	0	8	2	2	30		1	0	4	1	1	1		1	0	0	1	4		13	1
190	300	201111112213111	2011111122131111	2011111122131112	2011111122131113	3	190	0.0209931	3		10	2	1	1	420	0	19	2	1	2		1	1	2		0											0	1	3	0		1	0	0	1	0		14	1
191	10	201111312122212	2011113121222121	2011113121222122	2011113121222123	3	191	0.629793	3		19	4	1	1	700	0	29	1	0	1		2	0	0		0											4	1	0	0		1	1	1	1	0		20	0
192	4	201111312122213	2011113121222131	2011113121222132	2011113121222133	3	192	1.57448	3		11	3	3	1	400	0	30	1	0	5		0	0	0		0											4	1	1	0		1	0	0	1	2		15	0
193	10	20111111221121	201111112211211	201111112211212	201111112211213	3	193	0.629793	3		11	3	1	1	820	1	26	1	0	3		2	0	0		0											4	1	4	0		1	1	0	1	2		22	1
194	12	20111111221113	201111112211131	201111112211132	201111112211133	3	194	0.524828	3		13	3	1	1	600	1	16	2	1	1		1	1	2		1	2		1	3	2	2	30		1	0	4	0	1	0		0	1	2	0	0		11	1
195	15	20111111221123	201111112211231	201111112211232	201111112211233	3	195	0.419862	3		10	2	3	1	475	1	17	2	1	2		2	0	0		1	1	1	1	4	3	3	0		1	0	4	1	1	0		1	1	0	1	0		0	0
196	40	20111111221122	201111112211221	201111112211222	201111112211223	3	196	0.157448	3		15	4	1	1	350	1	20	2	1	5		2	0	0		1	3		1	3	2	2	15		1	0	4	1	3	0		2	2	0	0			8	0
197	5	2011113121222133	20111131212221331	20111131212221332	20111131212221333	3	197	1.25959	3		11	3	0	1	500	0	36	0	0	5		2	0	0		0											4	0	3	0		1	1	1	1	2		18	0
198	5	2011113121222132	20111131212221321	20111131212221322	20111131212221323	3	198	1.25959	3		15	4	1	2	465	1	22	2	1	5		2	0	0		1	1	1	1	5	3	3			1	0	4	0	1	3		2	1	1	1	0		16	0
199		2011113121222131	20111131212221311	20111131212221312	20111131212221313	3	199		3		17	4	0	1	400	0	34	1	0	5		4	0	2		0											4	0	1	0		0	1	0	1	3		18	0
200	30	20111131212221322	201111312122213221	201111312122213222	201111312122213223	3	200	0.209931	3		11	3	1	1	950	0	36	0	0	5		0	0	0		1	1	2	4	5	3	3	15		1	0	4	1	1	1		1	1	0	1	0		12	0
201		20111131212221321	201111312122213211	201111312122213212	201111312122213213	3	201		3		18	4	3	1	600	0	23	1	0	5		0	0	0		0											4	0	0	0		2	0	0	1	0		15	1
202	10	201111312122211	2011113121222111	2011113121222112	2011113121222113	3	202	0.629793	3		11	3	3	1	600	0	18	2	1	2		0	0	2		1	2		1	6	0	0	15		1	0	4	1	3	0		1	1	2	1	2		14	0
203	20	201111112211211	2011111122112111	2011111122112112	2011111122112113	3	203	0.314897	3		15	4	3	1	550	1	28	1	0	3		2	0	0		0											4	1	2	0		1	1	1	1	1		13	1
204	1	201111312122213221	2011113121222132211	2011113121222132212	2011113121222132213	3	204	6.29793	3		7	1	3	1	600	0	21	2	1	5		1	1	2		0											4	0	4	0		0	0	1	0	0		13	1
205	20	201111312122213222	2011113121222132221	2011113121222132222	2011113121222132223	3	205	0.314897	3		14	3	1	1	1000	0	30	1	0	3		3	2	1		0											4	0	0	0								16	1
206	2	201111312122213223	2011113121222132231	2011113121222132232	2011113121222132233	3	206	3.14897	3		9	2	3	1	0	0	17	2	1	5		1	1	2		1	1	1	0	2	1	1	0		1	0	0	1	1	1		0	0	0	0			14	1
207	40	201111312131	2011113121311	2011113121312	2011113121313	3	207	0.157448	3		12	3	3	1	700	0	17	2	1	2		3	2	1		1	1	1	2	1	1	2	15		1	0	1	0	2	0								12	1
208		201111312132	2011113121321	2011113121322	2011113121323	3	208		3		11	3	3	1	750	1	16	2	1	3		0	0	2		1	1	1	0	4	3	3	15		1	0	4	1	2	1		0	1	2	1	2		16	1
209	25	2011111122131111	20111111221311111	20111111221311112	20111111221311113	3	209	0.251917	3		10	2	1	1	580	1	7	4	2	1		1	1	2		0											4	0	2	0		0	0	0	0			18	1
210	10	2011113121222132222	20111131212221322221	20111131212221322222	20111131212221322223	3	210	0.629793	3		8	2	1	1	200	0	12	3	2	5		4	0	1		1	0	1	1	3	2	2			2		4	1	1	1								17	0
211	30	2011111211	20111112111	20111112112	20111112113	3	211	0.209931	3		13	3	3	1	300	0	20	2	1	2		2	0	0		0											4	0	4	0		1	0	0	0			17	0
212	15	2011113121222132221	20111131212221322211	20111131212221322212	20111131212221322213	3	212	0.419862	3		11	3	1	1	0	0	8	3	2	5		3	2	2		1	1	1	0	0	0	0	20		1	0	1	1	0	0		1	0	2	0			20	0
213	4	2011113121222132223	20111131212221322231	20111131212221322232	20111131212221322233	3	213	1.57448	3		13	3	3	1	150	0	13	3	2	5		1	1	2		0											4	0	0	0		0	0	0	1	0		16	1
215	1	2011113121222132213	20111131212221322131	20111131212221322132	20111131212221322133	3	215	6.29793	3		8	2	1	1	0	0	12	3	2	5		1	1	2		0											4	0	4	0		0	0	0	0			17	1
216	10	2011113121222132212	20111131212221322121	20111131212221322122	20111131212221322123	3	216	0.629793	3		14	3	1	1	500	1	11	3	2	3		1	1	2		0											4	1	1	0		2	0	0	0			15	1
217	4	2011113121222132232	20111131212221322321	20111131212221322322	20111131212221322323	3	217	1.57448	3		11	3	3	1	2600	0	17	2	1	5		3	2	1		0											0	0	4	0								14	1
218	3	2011113121222132233	20111131212221322331	20111131212221322332	20111131212221322333	3	218	2.09931	3		9	2	1	5	465	1	12	3	2	5		1	1	2		0											4	0	1	0		1	1	0	0	2		16	1
219	3	20111131212221323	201111312122213231	201111312122213232	201111312122213233	3	219	2.09931	3		10	2	3	2	750	0	13	3	2	1		0	0	0		0											4	0	4	0		1	1	1	1	1		16	1
220	2	201111112213233	2011111122132331	2011111122132332	2011111122132333	3	220	3.14897	3		4	1	3	1	600	1	15	2	1	1		1	1	2		1	2		0	4	3	3	15		1	0	4	1	1	1		1	2	2	1	1		19	0
221	20	20111131212221322222	201111312122213222221	201111312122213222222	201111312122213222223	3	221	0.314897	3		11	3	1	1	200	0	15	2	1	5		4	0	2		0											4	0	3	0		1	0	2	1	4		16	0
222	11	20111131212221322221	201111312122213222211	201111312122213222212	201111312122213222213	3	222	0.572539	3		15	4	3	1	1200	0	10	3	2	3		1	1	2		0											4	1	3	0		2	0	2	1	0		14	0
223	25	201111112213223	2011111122132231	2011111122132232	2011111122132233	3	223	0.251917	3		10	2	1	1	465	1	15	2	1	0		1	1	2		1	2		4	5	3	3	15		1	0	1	0	1	1		1	1	1	1	0		15	1
224	4	20111131212221322212	201111312122213222121	201111312122213222122	201111312122213222123	3	224	1.57448	3		11	3	1	1	250	0	14	2	1	3		2	0	0		1	2		0	3	2	2	15		1	0	4	1	3	1		2	1	2	1	0		9	0
225	3	20111131212221322213	201111312122213222131	201111312122213222132	201111312122213222133	3	225	2.09931	3		8	2	0	2	0	1	3	4	2	5		2	0	0		1	2		0	4	3	3	1		1	0	1	1	0	0		1	2	0	0			20	2
226	6	20111131212221322211	201111312122213222111	201111312122213222112	201111312122213222113	3	226	1.04966	3		6	1	3	1			0	4	2			2	0	0		1	0	3	0	3	2	2	15		1	0	4	1	1	1		2	1	1	1	1		10	0
227	15	2011111122112111	20111111221121111	20111111221121112	20111111221121113	3	227	0.419862	3		15	4	1	1	350	0	14	2	1	3		2	0	0		0											4	0	2	0		1	1	1	1	0		18	0
228	30	201111112213231	2011111122132311	2011111122132312	2011111122132313	3	228	0.209931	3		11	3	1	2	1300	1	23	1	0	0		1	1	2		1	2		5	0	0	0	2		1	0	1	0	2	1		1	0	0	0			12	1
229	15	2011113121323	20111131213231	20111131213232	20111131213233	3	229	0.419862	3		10	2	0	1	640	0	26	1	0	1		2	0	0		0											4	0	0	0		1	1	1	1	1		16	0
230	10	201111312122213222131	2011113121222132221311	2011113121222132221312	2011113121222132221313	3	230	0.629793	3		2	1	2	1	600	1	14	2	1	3		1	1	2		1	0	1	2	2	1	1	1		2		0	0	1	0		1	1	2	1	2		15	0
231	40	201111312122213222111	2011113121222132221111	2011113121222132221112	2011113121222132221113	3	231	0.157448	3		4	1	3	1	0		0	4	2			0	0	0		0											4	0	3	0		0	2	2	2			8	0
232	40	201111312122213222211	2011113121222132222111	2011113121222132222112	2011113121222132222113	3	232	0.157448	3		12	3	3	1	1600	1	9	3	2	3		0	0	0		1	1	1	0	5	3	3	15		1	0	4	1	1	1		2	1	1	1	0		11	0
233	3	2011111122112112	20111111221121121	20111111221121122	20111111221121123	3	233	2.09931	3		15	4	1	1	480	0	12	3	2	1		2	0	0		0											4	0	2	0		0	0	2	0			14	0
234	3	201111112213221	2011111122132211	2011111122132212	2011111122132213	3	234	2.09931	3		11	3	3	1	70	1	13	3	2	3		0	0	0		0											4	0	1	0		2	1	2	1	3		13	0
235		20111111221311111	201111112213111111	201111112213111112	201111112213111113	3	235		3		17	4	1	1	2000	1	24	1	0	0		1	1	2		0											4	1	2	0		0	0	2	0			14	1
236	50	20111112111	201111121111	201111121112	201111121113	3	236	0.125959	3		15	4	1	1	800	0	16	2	1	2		0	0	0		0											4	0	1	0		0	1	0	1	2		15	1
237	25	2011111122112113	20111111221121131	20111111221121132	20111111221121133	3	237	0.251917	3		11	3	1	1	615	0	15	2	1	1		1	1	2		0											1	1	1	1		1	0	1	1	1		13	1
238	4	20111111221121131	201111112211211311	201111112211211312	201111112211211313	3	238	1.57448	3		11	3	1	1	465	0	19	2	1	1		2	0	0		1	2		0	4	3	3	15		1	0	4	1	4	0		0	1	1	1	0		16	1
239	4	201111312122213222212	2011113121222132222121	2011113121222132222122	2011113121222132222123	3	239	1.57448	3		5	1	1	2	200	1	15	2	1	3		2	0	0		0											4	0	1	1		0	1	2	0	4		14	0
240	3	201111312122213222121	2011113121222132221211	2011113121222132221212	2011113121222132221213	3	240	2.09931	3		10	2	3	1	800	0	31	1	0	5		2	0	0		1	2		1	8	2	2	10		1	0	4	0	2	0		1	1	1	1	4		13	0
241	230	2011111122113	20111111221131	20111111221132	20111111221133	3	241	0.0273823	3		11	3	1	1	622	0	28	1	0	5		2	0	0		1	1	1	0	5	3	3	15		1	0	1	1	0	1		1	1	1	1	0		18	0
242	5	201111121112	2011111211121	2011111211122	2011111211123	3	242	1.25959	3		16	4	0	1	0	0	20	2	1	5		0	0	0		0											4	0	2	0		1	0	2	0			7	0
243	3	2011113121222111	20111131212221111	20111131212221112	20111131212221113	3	243	2.09931	3		12	3	0	1	1100	0	22	2	1	1		2	0	0		1	2		0	3	2	2	40		1	0	1	1	4	1		1	0	0	1	1		16	0
244		2011111211121	20111112111211	20111112111212	20111112111213	3	244		3		15	4	3	1	600	1	23	1	0	5		2	0	0		0											4	1	2	0		0	0	0	0			23	0
245	6	2011111211122	20111112111221	20111112111222	20111112111223	3	245	1.04966	3		12	3	2	2	1500	0	26	1	0	1		2	0	0		1	2		4	5	3	3	2		1	0	4	0	1	0		1	1	0	1	1		13	1
246	5	20111131212221112	201111312122211121	201111312122211122	201111312122211123	3	246	1.25959	3		12	3	1	1	987	0	19	2	1	0		2	0	0		1	1	2	2	2	1	1	30		1	0	0	1	1	0		1	1	1	1	0		21	0
247	4	20111131212221113	201111312122211131	201111312122211132	201111312122211133	3	247	1.57448	3		11	3	3	1	600	0	16	2	1	3		0	0	0		1	3		2	2	1	1	7		1	0	1	1	1	0		1	1	1	1	0		25	0
248	3	20111112111223	201111121112231	201111121112232	201111121112233	3	248	2.09931	3		11	3	0	1	0	0	20	2	1	5		2	0	0		0											4	0	4	0		0	0	0	0			20	0
250	5	2011111211123	20111112111231	20111112111232	20111112111233	3	250	1.25959	3		15	4	3	1	0	0	20	2	1	5		2	0	0		1	2		0	3	2	2	15		1	0	4	1	1	1		1	1	0	1	2		15	0
251	8	153	1531	1532	1533	3	251	0.787242	3		11	3	0	4	2500	0	41	0	0	3		2	0	0		1	1	1	4	5	3	3	10		1	0	1	1	0	1		0	1	1	1	2		12	1
252	10	201111312122211121	2011113121222111211	2011113121222111212	2011113121222111213	3	252	0.629793	3		11	3	3	1	410	1	12	3	2	1		1	1	0		1	2		2	1	1	2	60		1	0	1	0	4	3		1	0	2	0			12	0
253	4	201111112211211311	2011111122112113111	2011111122112113112	2011111122112113113	3	253	1.57448	3		10	2	3	1	700	0	19	2	1	1		0	0	0		1	2		4	4	3	3	15		1	0	4	1	0	0		1	1	2	1	0		16	1
254	8	2011113121222111213	20111131212221112131	20111131212221112132	20111131212221112133	3	254	0.787242	3		11	3	3	1	450	0	33	1	0	5		2	0	0		1	3		0	4	3	3	15		1	0	3	1	1	0		1	0	0	0			12	1
255	3	201111312122211122	2011113121222111221	2011113121222111222	2011113121222111223	3	255	2.09931	3		12	3	3	1	460	0	21	2	1	5		2	0	0		0											1	0	1	0		1	0	0	0			20	0
256	5	20111131212221112132	201111312122211121321	201111312122211121322	201111312122211121323	3	256	1.25959	3		6	1	3	1	830	0	21	2	1	3		2	0	2		1	2		2	2	1	1	7		1	0	1	1	1	3		0	1	0	1	2		14	1
257	3	201111312122211132	2011113121222111321	2011113121222111322	2011113121222111323	3	257	2.09931	3		10	2	3	1	700	1	14	2	1	1		0	0	0		0											4	0	1	0		1	0	0	1	1		28	0
258	60	20111131212221112133	201111312122211121331	201111312122211121332	201111312122211121333	3	258	0.104966	3		11	3	3	1	650	1	18	2	1	1		1	1	2		0											1	1	0	0		0	0	0	0			16	1
259	8	2011113121222111212	20111131212221112121	20111131212221112122	20111131212221112123	3	259	0.787242	3		11	3	1	1	460	0	12	3	2	1		1	1	2		0											4	1	2	0		0	0	0	1	0		15	0
260	10	2011113121222111211	20111131212221112111	20111131212221112112	20111131212221112113	3	260	0.629793	3		15	4	1	1	0	0	13	3	2	5		2	0	0		1	1	1	2	2	1	1	60		1	0	0	0	1	0		1	0	0	0			14	0
261	4	20111131212221112131	201111312122211121311	201111312122211121312	201111312122211121313	3	261	1.57448	3		12	3	1	1	0	0	13	3	2	5		0	0	0		1	2		0	4	3	3	30		1	0	4	1	0	3		0	0	0	0			18	0
262	50	201111312122211121331	2011113121222111213311	2011113121222111213312	2011113121222111213313	3	262	0.125959	3		15	4	3	1	2000	1	35	0	0	3		1	1	0		1	1	2	0	5	3	3	45		1	0	0	1	1	1		1	1	1	1	3		14	0
263	12	201111312122211121332	2011113121222111213321	2011113121222111213322	2011113121222111213323	3	263	0.524828	3		6	1	3	1	350	1	13	3	2	3		2	0	0		1	2		0	3	2	2	15		1	0	4	1	0	1		1	1	1	1	0		20	0
264	3	2011113121222111213321	20111131212221112133211	20111131212221112133212	20111131212221112133213	3	264	2.09931	3		5	1	3	3	700	1	27	1	0	5		3	2	2		1	2		1	3	2	2	30		0		4	1	1	0		1	0	0	0			14	1
265	2	2011113121222111213322	20111131212221112133221	20111131212221112133222	20111131212221112133223	3	265	3.14897	3		1	1	3	1	35	1	12	3	2	3		0	0	0		0											1	0	4	0		1	2	2	1	1		18	0
266	1	2011113121222111213323	20111131212221112133231	20111131212221112133232	20111131212221112133233	3	266	6.29793	3		11	3	1	1	900	1	15	2	1	1		2	0	0		1	2		0	3	2	2	30		1	0	4	1	3	1		1	2	1	1	1		9	0
267	100	201111112213113	2011111122131131	2011111122131132	2011111122131133	3	267	0.0629793	3		11	3	0	1	465	0	20	2	1	1		2	0	2		0											0	1	0	0		1	1	1	1	0		14	0
268	4	2011111122131112	20111111221311121	20111111221311122	20111111221311123	3	268	1.57448	3		9	2	3	0	465	0	25	1	0	1		1	1	2		0											4	1	1	0		1	0	0	0			18	1
269	2	201111312122332	2011113121223321	2011113121223322	2011113121223323	3	269	3.14897	3		14	3	1	1	900	1	18	2	1	2		1	1	2		1	1	2	4	8	2	2	2		1	0	4	0	2	0		0	0	0	0			15	1
270	5	201111312122333	2011113121223331	2011113121223332	2011113121223333	3	270	1.25959	3		11	3	1	1	0	1	17	2	1	2		1	1	2		0											4	1	0	0		1	0	0	0			19	1
271	20	201111312122331	2011113121223311	2011113121223312	2011113121223313	3	271	0.314897	3		11	3	1	1	900	0	21	2	1	1		4	0	2		0											4	0	0	0		0	0	0	0			14	1
272	5	2011111122131131	20111111221311311	20111111221311312	20111111221311313	3	272	1.25959	3		14	3	3	0	0	0	33	1	0	5		2	0	0		1	3		2	2	1	1	30		1	0	1	1	3	1		1	1	2	1	0		12	0
273	500	2011111122131132	20111111221311321	20111111221311322	20111111221311323	3	273	0.0125959	3		13	3	0	2	2000	1	36	0	0	3		2	0	0		0											4	1	1	0		1	1	1	1	0		16	1
274	10	261	2611	2612	2613	3	274	0.629793	3		11	3	1	1	760	0	17	2	1	5		4	0	0		0											1	0	0	1		1	1	0	1	2		14	1
275	3	263	2631	2632	2633	3	275	2.09931	3		11	3	3	1	600	1	17	2	1	5		2	0	0		1	2		1	0	0	0	15		1	0	1	1	1	0		1	0	0	0			12	0
277	5	2612	26121	26122	26123	3	277	1.25959	3		9	2	3	2	0	1	7	4	2	5		1	1	2		1	0	1	0	3	2	2	30		1	0	4	1	1	1		0	1	1	1	1		16	0
278	40	2611	26111	26112	26113	3	278	0.157448	3		11	3	3	1	480	0	15	2	1	2		0	0	0		1	3		5	3	2	2	8		1	0	4	1	2	0		1	1	1	1	1		8	0
279	2	2633	26331	26332	26333	3	279	3.14897	3		4	1	1	1	80	0	27	1	0	2		0	0	0		0											4	0	3	0		0	2	0	1	0		24	0
280	20	2632	26321	26322	26323	3	280	0.314897	3		12	3	3	1	600	1	19	2	1	1		0	0	0		0											4	0	1	0		1	1	2	1	0		12	0
281	1	26122	261221	261222	261223	3	281	6.29793	3		8	2	3	2	160	1	14	2	1	3		2	0	0		1	3		1	4	3	3	8		1	0	4	0	1	0		1	0	0	1	3		6	0
282	2	2631	26311	26312	26313	3	282	3.14897	3		11	3	1	2	62	0	18	2	1	5		1	1	2		1	0	1	0	3	2	2	15		1	0	4	1	1	1		2	1	2	0	4		8	1
283	20	26111	261111	261112	261113	3	283	0.314897	3				3	1	100	1	14	2	1	2		2	0	0		1	2		4	4	3	3	8		1	0	4	1	3	0		1	2	2	1	1		6	0
284	200	26332	263321	263322	263323	3	284	0.0314897	3		11	3	1	2	600	1	16	2	1	5		1	1	2		0											4	0	2	0		1	1	0	1	4		14	0
285	4	26123	261231	261232	261233	3	285	1.57448	3		5	1	1	1	0	0	11	3	2	3		2	0	2		0											4	1	0	0		0	0	0	0			14	2
286	5	26313	263131	263132	263133	3	286	1.25959	3		14	3	3	3	600	0	26	1	0	0		3	2	1		1	2		0	5	3	3	30		1	0	4	1	0	1								14	1
287	15	26311	263111	263112	263113	3	287	0.419862	3		17	4	3	1	800	1	16	2	1	3		2	0	0		1	3		1	3	2	2	30		1	0	4	1	1	0		1	1	1	0	4		8	0
288	30	261111	2611111	2611112	2611113	3	288	0.209931	3		11	3	1	2	700	0	15	2	1	3		1	1	2		1	1	3	1	4	3	3	8		1	0	4	1	1	1		1	1	2	1	0		16	1
290	15	263321	2633211	2633212	2633213	3	290	0.419862	3		11	3	1	1	800	0	20	2	1	1		2	0	0		1	1	1	0	6	0	0	2		1	0	4	0	2	0		1	1	1	1	2		14	1
291	50	26312	263121	263122	263123	3	291	0.125959	3		10	2	3	1	100	1	12	3	2	3		2	0	2		1	0	1	0	3	2	2	15		1	1	4	1		1		1	1	1	1	0		9	0
293	10	26331	263311	263312	263313	3	293	0.629793	3		11	3	3	1	465	0	14	2	1	5		0	0	0		0											4	1	4	0		1	1	1	1	1		10	1
294	3650	261113	2611131	2611132	2611133	3	294	0.00172546	3		11	3	1	2	650	1	16	2	1	1		0	0	0		0											1	0	2	1		1	1	1	1	1		11	1
295	3	2613	26131	26132	26133	3	295	2.09931	3		11	3	3	1	0	1	17	2	1	5		4	0	2		1	2		0	4	3	3			0		4	1	3	1		1	1	2	0	2		12	0
296	5	2633213	26332131	26332132	26332133	3	296	1.25959	3		13	3	1	1	2500	0	33	1	0	0		2	0	0		1	1	1	4	3	2	2	7		1	0	0	0	4	1		1	1	0	1	0		9	0
298	3	261231	2612311	2612312	2612313	3	298	2.09931	3		5	1	3	1	200	1	9	3	2	3		0	0	0		0											4	0	1	0		1	1	1	1	0		9	0
299	10	2611111	26111111	26111112	26111113	3	299	0.629793	3		10	2	1	1		1	17	2	1	1		4	0	0		1	2		0	3	2	2	45		1	0	4	1	1	0		0	1	2	1	3		9	0
300	4	263312	2633121	2633122	2633123	3	300	1.57448	3		10	2	1	1	0	0	20	2	1	2		0	0	0		1	2		0	3	2	2	30		1	0	4	1	2	1		1	1	1	1	3		14	0
301	40	263313	2633131	2633132	2633133	3	301	0.157448	3		11	3	1	1	0	0	18	2	1	5		2	0	0		0											4	0	1	0		1	1	1	1	1		12	0
302	2	2633133	26331331	26331332	26331333	3	302	3.14897	3		8	2	3	1	0	0	13	3	2	5		0	0	0		0											4	0	4	0		1	1	1	0	0		16	1
303	40	2633122	26331221	26331222	26331223	3	303	0.157448	3		11	3	3	1	0	0	15	2	1	5		2	0	0		1	0	2	1	5	3	3	15		1	0	4	1	1	1		1	1	1	1	1		16	0
304	40	2633123	26331231	26331232	26331233	3	304	0.157448	3		11	3	3	1	50	0	20	2	1	5		0	0	0		0											4	0	4	0		1	0	0	1	1		12	0
305	10	26331331	263313311	263313312	263313313	3	305	0.629793	3		11	3	1	1	0	0	12	3	2	2		0	0	0		0											4	0	1	0		1	1	1	1	1		18	0
306	20	2611113	26111131	26111132	26111133	3	306	0.314897	3		8	2	0	1	460	1	16	2	1	3		1	1	2		0											4	0	2	0		1	2	2	0			11	1
307	5	2611112	26111121	26111122	26111123	3	307	1.25959	3		8	2	3	1	412	1	14	2	1	2		2	0	0		0											4	0	1	0		1	1	1	1	1		18	0
308	5	26132	261321	261322	261323	3	308	1.25959	3		11	3	3	2	465	0	32	1	0	2		2	0	0		1	2		0	1	1	2	1		1	0	0	1	0	0		1	1	0	1	0		18	1
309	7	26331222	263312221	263312222	263312223	3	309	0.899705	3		11	3	3	1	528	1	21	2	1	5		1	1	2		1	2		1	4	3	3	6		1	0	4	0	1	1		1	1	0	1	2		18	1
312	20	26111123	261111231	261111232	261111233	3	312	0.314897	3		10	2	3	2	0	0	17	2	1	5		2	0	0		0											4	1	4	0		2	1	1	1	0		9	0
313	100	26111122	261111221	261111222	261111223	3	313	0.0629793	3		10	2	1	1	0	0	13	3	2	5		2	0	0		0											4	1	4	0		1	1	1	1	2		13	0
314	150	201111312122211123	2011113121222111231	2011113121222111232	2011113121222111233	3	314	0.0419862	3		12	3	3	1	600	1	16	2	1	3		0	0	0		1	2		1	3	2	2	8		1	0	4	0	1	1		1	2	0	1	2		16	1
315	10	20111131212221111	201111312122211111	201111312122211112	201111312122211113	3	315	0.629793	3		11	3	1	1	1043	0	25	1	0	1		2	0	0		1	2		2	2	1	1	20		1	0	1	1	2	1		1	1	1	1	1		12	1
316	16	261111233	2611112331	2611112332	2611112333	3	316	0.393621	3		11	3	1	1	300	0	22	2	1	5		2	0	2		0											4	0	0	0		1	1	1	1	1		10	0
317	10	261111223	2611112231	2611112232	2611112233	3	317	0.629793	3		11	3	1	1	465	1	21	2	1	5		0	0	0		1	2		0	5	3	3	20		1	0	4	1	4	0		1	1	1	1	0		16	0
318	3	261111221	2611112211	2611112212	2611112213	3	318	2.09931	3		11	3	3	1	0	0	15	2	1	5		0	0	0		1	2		0	3	2	2	30		1	0	0	1	0	0		1	1	1	1	0		14	0
319	6	2611112331	26111123311	26111123312	26111123313	3	319	1.04966	3		8	2	3	4	400	0	17	2	1	5		2	0	2		0											0	0	4	0		0	0	1	0	2		14	1
321	2	261111231	2611112311	2611112312	2611112313	3	321	3.14897	3		10	2	1	1	850	0	19	2	1	5		1	1	1		0											4	0	4	0								15	1
322	7	2611112332	26111123321	26111123322	26111123323	3	322	0.899705	3		5	1	3	1	0	0	13	3	2	5		3	2	1		0											4	0	4	0								17	1
323	3	261111232	2611112321	2611112322	2611112323	3	323	2.09931	3		11	3	3	1	200	0	15	2	1	3		0	0	0		0											4	0	0	0		1	0	0	1	0		14	0
324	3	2611112213	26111122131	26111122132	26111122133	3	324	2.09931	3		8	2	3	1	180	0	18	2	1	3		1	1	2		1	3		0	3	2	2	30		1	0	4	1	1	0		1	1	1	1	1		12	1
327	3	05113	051131	051132	051133	3	327	2.09931	3		18	4	3	1	0	1	27	1	0	1		0	0	0		1	1	1	4	5	3	3	8		1	0	1	1	1	1		1	0	2	0			11	1
328	150	261323	2613231	2613232	2613233	3	328	0.0419862	3		11	3	1	2	1400	1	24	1	0	1		0	0	0		1	1	1	2	1	1	2	15		1	0	0	0	1	1		1	1	0	1	2		15	1
329	20	261322	2613221	2613222	2613223	3	329	0.314897	3		11	3	3	2	465	1	24	1	0	2		0	0	0		0											4	1	1	0		1	1	0	1	1		16	0
330	10	2613221	26132211	26132212	26132213	3	330	0.629793	3		11	3	3	1	700	0	13	3	2	3		2	0	0		0											4	0	4	0		1	1	1	1	1		16	0
331	20	26131	261311	261312	261313	3	331	0.314897	3		9	2	3	1	300	0	16	2	1	2		4	0	2		1	2		0	3	2	2	45		1	0	4	1	2	1		0	0	0	0			16	1
332	20	2611112231	26111122311	26111122312	26111122313	3	332	0.314897	3		11	3	1	0	1300	1	17	2	1	3		1	1	2		1	2		0	5	3	3	1		1	0	4	1	4	0		1	2	0	1	2		13	1
333	5	26111123323	261111233231	261111233232	261111233233	3	333	1.25959	3		11	3	3	1	0	0	22	2	1	5		1	1	2		0											4	0	1	0		0	0	0	0			13	1
335	3	26111123321	261111233211	261111233212	261111233213	3	335	2.09931	3		11	3	1	1	460	0	25	1	0	2		1	1	2		0											4	0	2	0		0	0	0	0			15	1
336	150	26132211	261322111	261322112	261322113	3	336	0.0419862	3		11	3	3	0	550	0	26	1	0	3		0	0	2		1	1	1	1	2	1	1	60		1	0	0	0	0	0		1	1	0	1	1		16	1
337	100	26132212	261322121	261322122	261322123	3	337	0.0629793	3		11	3	1	1	490	1	26	1	0	1		1	1	2		1	1	1	0	3	2	2			1	1	1	1		0		1	1	1	0	1		15	0
338	5	26112	261121	261122	261123	3	338	1.25959	3		1	1	3	1	250	1	10	3	2	2		2	0	0		0											4	1	4	0		1	1	1	1	4		12	0
339	3	261121	2611211	2611212	2611213	3	339	2.09931	3		6	1	3	1	500	1	16	2	1	3		0	0	0		0											4	0	4	0		1	1	1	1	0		15	0
340	1	261122	2611221	2611222	2611223	3	340	6.29793	3		4	1	1	0	80	1	10	3	2	3		4	0	0		1	2		5	9	4	4	0		1	0	2	0	4	0		1	1	1	1	3		12	0
342	1	261123	2611231	2611232	2611233	3	342	6.29793	3		8	2	3	1	200	0	15	2	1	3		0	0	0		1	1	1	1	3	2	2	30		1	0	4	0	1	0		0	1	1	1	0		8	0
343	2	20111111221212	201111112212121	201111112212122	201111112212123	3	343	3.14897	3		11	3	3	2	0	0	22	2	1	3		1	1	2		1	1	3	1	3	2	2	10		1	0	4	1	1	0		1	0	0	0			14	0
346	30	061	0611	0612	0613	3	346	0.209931	3		11	3	3	1	600	1	20	2	1	1		2	0	2		0											4	1	4	0		1	0	0	1	2		18	0
347	5	0611	06111	06112	06113	3	347	1.25959	3		16	4	3	1	400	0	23	1	0	5		0	0	0		1	1	1	0	4	3	3	30		0		4	1	1	1		1	1	0	1	0		17	0
348	50	06111	061111	061112	061113	3	348	0.125959	3		11	3	3	1	800	0	29	1	0	2		0	0	2		1	1	1	2	1	1	2	30		1	0	0	1	1	1		0	0	0	1	2		15	1
349	15	06112	061121	061122	061123	3	349	0.419862	3		12	3	3	1	300	0	25	1	0	5		2	0	0		0											4	1	2	0		1	1	0	1	2		15	0
350	30	061122	0611221	0611222	0611223	3	350	0.209931	3		11	3	0	1	350	0	23	1	0	5		0	0	0		1	2		1	3	2	2	20		1	0	4	1	1	1		0	0	0	0			16	1
351	3	201111112213112	2011111122131121	2011111122131122	2011111122131123	3	351	2.09931	3		11	3	1	1	1500	0	21	2	1	1		0	0	0		0											4	0	3	0		1	1	0	1	4		18	0
354	10	2011111122131121	20111111221311211	20111111221311212	20111111221311213	3	354	0.629793	3		15	4	3	1	650	0	21	2	1	1		1	1	2		0											4	0	1	0		1	1	1	0	2		16	1
355	15	0612	06121	06122	06123	3	355	0.419862	3		11	3	3	1	514	0	13	3	2	1		2	0	2		0											4	0	4	0		1	1	1	0	2		16	0
356	3	06122	061221	061222	061223	3	356	2.09931	3		11	3	2	2	430	0	23	1	0	3		2	0	2		1	2		1	3	2	2	3		1	0	1	1	1	1		0	0	0	0			19	1
357		061223	0612231	0612232	0612233	3	357		3		11	3	1	1	600	1	18	2	1	1		2	0	0		0											0	0	0	0		0	0	0	1	0		21	1
358	2	061121	0611211	0611212	0611213	3	358	3.14897	3		12	3	1	1	0	0	18	2	1	5		2	0	2		1	1	1	4	4	3	3	30		1	0	4	1	4	1		2	0	0	0			14	1
359	40	20111111221311211	201111112213112111	201111112213112112	201111112213112113	3	359	0.157448	3		11	3	3	1	800	1	19	2	1	5		1	1	2		0											1	0	1	1		1	0	0	0			16	0
360	10	20111111221311212	201111112213112121	201111112213112122	201111112213112123	3	360	0.629793	3		11	3	1	1	460	0	20	2	1	1		0	0	0		0											4	0	0	0		1	0	0	1	0		20	0
361	10	2011111122131122	20111111221311221	20111111221311222	20111111221311223	3	361	0.629793	3		11	3	1	1	400	0	18	2	1	2		2	0	0		1	2		0	4	3	3	30		1	0	4	1	1	1		1	1	1	1	1		14	0
362	35	2611213	26112131	26112132	26112133	3	362	0.179941	3		11	3	3	1	500	0	16	2	1	3		0	0	0		1	1	1	4	0	0	0	0		1	0	4	0	0	0		1	1	0	1	2		14	1
363	30	061113	0611131	0611132	0611133	3	363	0.209931	3		11	3	3	1	800	0	24	1	0	1		0	0	2		1	1	3	1	2	1	1	7		1	0	0	1	0	1		1	1	0	1	2		16	1
365	3	0612233	06122331	06122332	06122333	3	365	2.09931	3		8	2	1	2	1100	1	23	1	0	1		4	0	2		0											4	0	1	0		0	0	0	0			17	1
366	30	061112	0611121	0611122	0611123	3	366	0.209931	3		11	3	3	1	460	0	16	2	1	1		0	0	0		0											4	0	4	0		1	1	0	1	0		18	1
367	25	06122332	061223321	061223322	061223323	3	367	0.251917	3		11	3	1	3	600	1	19	2	1	3		1	1	2		1	1	1	1	4	3	3	90		1	0	1	1	1	1		0	0	0	0			14	1
368	20	0611123	06111231	06111232	06111233	3	368	0.314897	3		11	3	3	1	485	0	18	2	1	1		2	0	0		1	2		4	2	1	1	0		0		1	0	4	0		1	1	1	1	0		16	0
369	15	06111231	061112311	061112312	061112313	3	369	0.419862	3		11	3	3	1	700	1	15	2	1	1		2	0	0		1	1	1	0	5	3	3	30		1	0	4	1	1	1		1	1	1	1	0		16	1
370	5	061112313	0611123131	0611123132	0611123133	3	370	1.25959	3		11	3	0	2	1500	1	14	2	1	3		2	0	0		0											4	1	0	0		1	1	1	1	1		16	1
371	5	06111233	061112331	061112332	061112333	3	371	1.25959	3		13	3	0	1	800	1	15	2	1	3		2	0	0		0											4	0	0	0		1	0	0	0			15	0
372	6	06123	061231	061232	061233	3	372	1.04966	3		11	3	1	1	460	0	16	2	1	1		2	0	0		0											4	0	1	0		0	0	0	0			17	0
373	30	0611121	06111211	06111212	06111213	3	373	0.209931	3		8	2	3	2	0	1	16	2	1	5		2	0	0		1	2		1	4	3	3	90		1	0	4	0	1	0		1	0	2	1	2		16	0
374	10	0611123133	06111231331	06111231332	06111231333	3	374	0.629793	3		13	3	3	1	460	0	20	2	1	1		2	0	0		0											4	0	1	0		1	1	1	1	1		18	0
375	20	06111231331	061112313311	061112313312	061112313313	3	375	0.314897	3		11	3	1	1	600	1	15	2	1	1		2	0	0		1	1	1	0	5	3	3	30		0		4	1	1	1		1	1	1	1	0		17	1
377	10	0611131	06111311	06111312	06111313	3	377	0.629793	3		13	3	0	1	495	0	34	1	0	1		2	0	0		1	0	1	4	3	2	2	7		1	0	1	1	0	1		1	1	0	1	4		12	0
378	2	06111213	061112131	061112132	061112133	3	378	3.14897	3		11	3	1	1	460	1	17	2	1	3		2	0	0		1	1	1	4	5	3	3	30		1	0	1	1	1	1		1	1	0	1	0		18	0
379	50	06111212	061112121	061112122	061112123	3	379	0.125959	3		11	3	2	2	600	1	17	2	1	5		2	0	2		1	2		1	2	1	1	30		1	0	1	1	0	3		1	0	0	1	1		20	0
380	4	0611133	06111331	06111332	06111333	3	380	1.57448	3		11	3	0	1	900	0	17	2	1	1		1	1	2		1	1	1	0	2	1	1	7		1	0	0	0	4	0		1	0	0	0			19	0
381	7	061112313311	0611123133111	0611123133112	0611123133113	3	381	0.899705	3		13	3	1	1	830	1	24	1	0	1		0	0	2		1	1	1	2	1	1	2	30		1	0	0	0	0	1		0	0	0	0			17	0
382	15	061223322	0612233221	0612233222	0612233223	3	382	0.419862	3		30	4	1	1	3200	0	16	2	1	0		2	0	0		0											4	1	1	3		1	0	0	0			18	1
383	8	201111112213112123	2011111122131121231	2011111122131121232	2011111122131121233	3	383	0.787242	3		11	3	0	2	712	1	8	3	2	1		2	0	0		1	2		1	4	3	3			1	0	4	1	1	0		1	1	1	1	1		12	0
384	5	2011111122131121231	20111111221311212311	20111111221311212312	20111111221311212313	3	384	1.25959	3		11	3	3	1	460	1	9	3	2	1		2	0	0		1	2		1	1	1	2	15		1	0	1	0	1	1		1	1	1	1	1		18	0
385	4	061112131	0611121311	0611121312	0611121313	3	385	1.57448	3		11	3	3	1	765	1	18	2	1	3		2	0	2		0											4	0	1	0		1	1	0	1	0		13	1
386	10	061112133	0611121331	0611121332	0611121333	3	386	0.629793	3		11	3	3	1	465	1	15	2	1	3		2	0	0		0											4	0	4	0		1	0	0	1	0		15	1
387	150	0611212	06112121	06112122	06112123	3	387	0.0419862	3		16	4	0	1	600	0	19	2	1	0		0	0	0		0											4	1	1	0		1	1	1	1	1		13	0
388	50	0611213	06112131	06112132	06112133	3	388	0.125959	3		12	3	3	1	528	0	27	1	0	1		0	0	0		1	2		2	1	1	2	15		1	0	1	0	0	0		1	0	0	1	0		18	1
389	12	06112131	061121311	061121312	061121313	3	389	0.524828	3		12	3	3	1	1000	1	17	2	1	1		0	0	0		1	2		1	2	1	1	30		1	0	1	0	1	1		0	0	0	1	1		16	1
390	12	061111	0611111	0611112	0611113	3	390	0.524828	3		14	3	3	1	460	1	17	2	1	1		2	0	0		0											4	0	2	0		1	0	0	0			22	0
391	4	061112313313	0611123133131	0611123133132	0611123133133	3	391	1.57448	3		11	3	1	1	375	0	26	1	0	1		0	0	0		0											4	0	1	0		1	1	1	1	1		14	1
392	2	06112123	061121231	061121232	061121233	3	392	3.14897	3		12	3	3	1	700	1	17	2	1	2		0	0	0		1	2		1	4	3	3	8		1	0	4	0	1	1		1	1	1	1	1		14	0
393	30	20111111221311213	201111112213112131	201111112213112132	201111112213112133	3	393	0.209931	3		17	4	1	1	660	0	22	2	1	1		2	0	0		1	1	1	1	3	2	2	20		1	0	4	1	1	1		1	1	1	1	1		11	1
394	10	061223321	0612233211	0612233212	0612233213	3	394	0.629793	3		11	3	1	1	1000	0	23	1	0	2		1	1	2		1	0	2	1	3	2	2	0		1	0	0	0	0	1		1	0	0	0			18	1
395	7	061121231	0611212311	0611212312	0611212313	3	395	0.899705	3		12	3	0	1	0	1	17	2	1	5		0	0	0		1	2		4	5	3	3	8		1	0	4	0	1	1		1	1	1	0	1		15	0
396	30	27	271	272	273	3	396	0.209931	3		11	3	0	1	1100	1	18	2	1	1		2	0	0		1	2		4	8	2	2	5		1	0	1	1	2	1		1	0	0	1	1		19	1
397	10	0612233212	06122332121	06122332122	06122332123	3	397	0.629793	3		9	2	3	1	400	0	13	3	2	3		2	0	0		0											4	1	1	0		2	1	2	1	1		9	0
398	30	0612233211	06122332111	06122332112	06122332113	3	398	0.209931	3		4	1	3	1	130	0	21	2	1	3		2	0	0		0											4	0	3	0		1	1	1	1	1		13	1
399	1	06112122	061121221	061121222	061121223	3	399	6.29793	3		8	2	3	2	1000	1	12	3	2	1		0	0	0		0											4	0	4	0		0	0	2	0			17	1
401	10	271	2711	2712	2713	3	401	0.629793	3		11	3	3	1	1500	1	20	2	1	1		0	0	0		0											4	1	1	0		1	1	1	1	2		16	0
402	6	2711	27111	27112	27113	3	402	1.04966	3		11	3	0	0	590	1	16	2	1	1		4	0	0		1	1	1	1	5	3	3	15		1	0	4	1	1	1		1	1	1	1	0		18	0
403	4	2011113121222111231	20111131212221112311	20111131212221112312	20111131212221112313	3	403	1.57448	3		11	3	0	1	1000	1	14	2	1	1		2	0	0		1	1	2	1	3	2	2	30		1	0	4	0	1	1		1	0	0	0			14	1
404	1	0612233213	06122332131	06122332132	06122332133	3	404	6.29793	3		8	2	3	1	417	0	16	2	1	5		2	0	0		0											4	0	2	0		1	1	1	1	1		12	0
406	10	061121223	0611212231	0611212232	0611212233	3	406	0.629793	3		13	3	0	1	0	0	15	2	1	5		0	0	0		0											4	0	1	0		2	0	0	1	1		17	0
407	3	0611113	06111131	06111132	06111133	3	407	2.09931	3		10	2	0	1	460	0	15	2	1	1		1	1	2		0											4	0	4	0		1	0	0	1	0		15	0
408	10	273	2731	2732	2733	3	408	0.629793	3		13	3	0	0	465	1	17	2	1	2		0	0	0		0											4	0	0	1		1	1	1	1	1		17	0
409	10	061112333	0611123331	0611123332	0611123333	3	409	0.629793	3		11	3	2	1	700	0	30	1	0	1		2	0	2		0											4	0	1	0		1	1	0	1	4		12	1
410	60	0611123132	06111231321	06111231322	06111231323	3	410	0.104966	3		11	3	3	1	700	0	28	1	0	1		0	0	0		0											4	1	0	0		1	1	1	0	1		14	0
1	10	01	011	012	013	4	1	0.239479	4		11	3	3	1	415	1	21	2	1	2		0	0	2		1	3		1	3	2	2	7		1	1	4	1		1		1	1	1	1	1		11	0
2	7	02	021	022	023	4	2	0.342113	4		10	2	3	1	600	1	13	3	2	2		2	0	2		1	3		0	2	1	1	20		1	1	1	1		1		1	1	2	1	2		9	0
3	13	03	031	032	033	4	3	0.184215	4		10	2	1	2	450	0	23	1	0	2		0	0	0		1	2		0	5	3	3	30		1	0	1	1	0	1		1	0	0	1	2		15	1
4	3	04	041	042	043	4	4	0.798263	4		14	3	1	2	3800	1	27	1	0	0		1	1	2		1	1	1	4	4	3	3			1	0	4	1	1	0		1	1	1	1	1		17	1
5	160	05	051	052	053	4	5	0.0149674	4		12	3	3	1	650	0	14	2	1	1		2	0	0		0											4	1	3	0		1	1	1	1	2		14	0
6	5	06	061	062	063	4	6	0.478958	4		14	3	0	1	300	0	32	1	0	2		4	0	2		1	2		4	3	2	2	3		1	0	4	1	2	0		1	1	1	1	0		16	0
7	15	07	071	072	073	4	7	0.159653	4		22	4	0	1	5000	1	29	1	0	0		2	0	0		1	1	1	1	5	3	3	30		1	0	0	1	1	1		1	1	1	1	1		23	0
8	5	08	081	082	083	4	8	0.478958	4		8	2	3	1	1200	1	14	2	1	2		2	0	2		1	1	2	1	3	2	2	30		1	0	4	1	4	1		1	2	2	1	0		13	1
9	3	09	091	092	093	4	9	0.798263	4		12	3	0	1	1000	0	30	1	0	0		0	0	0		1	0	6	0	9	4	4	1		1	1	4	1		1		0	1	1	0	1		17	0
10	15	10	101	102	103	4	10	0.159653	4		16	4	3	1	800	0	20	2	1	3		2	0	0		1	2		4	6	0	0	3		1	0	4	1	2	1		1	0	0	1	1		21	0
11	3	013	0131	0132	0133	4	11	0.798263	4		9	2	3	1	330	1	11	3	2	5		2	0	2		1	3		1	3	2	2	30		1	1	3	1		3		2	1	1	1	0		15	0
12	3	012	0121	0122	0123	4	12	0.798263	4		11	3	3	1	1800	0	36	0	0	5		2	0	0		1	3		1	3	2	2	15		1	1	4	1		1		1	0	0	1	1		12	0
13	30	0122	01221	01222	01223	4	13	0.0798263	4		8	2	3	1	700	1	16	2	1	1		0	0	0		1	3		0	3	2	2	20		1	1	4	1		1		1	1	0	1	2		11	0
14	10	0121	01211	01212	01213	4	14	0.239479	4		11	3	3	1	660	0	15	2	1	5		2	0	0		1	3		4	8	2	2	2		1	1	4	1		1		1	1	2	1	2		24	0
15	12	0123	01231	01232	01233	4	15	0.199566	4		10	2	3	1	1200	0	22	2	1	5		2	0	0		1	3		1	8	2	2	3		1	1	4	1		1		0	1	1	1	1		7	0
16	10	051	0511	0512	0513	4	16	0.239479	4		10	2	3	1	607	0	16	2	1	1		1	1	0		1	2		4	3	2	2	25		1	0	4	0	1	0		1	0	0	0			5	0
17	2	01222	012221	012222	012223	4	17	1.19739	4		11	3	0	2	415	0	16	2	1	5		2	0	0		1	2		0	3	2	2	20		1	1	4	1		3		2	1	1	1	0		12	0
18	1	01223	012231	012232	012233	4	18	2.39479	4		8	2	3	1	600	1	13	3	2	2		2	0	0		1	3		0	3	2	2	30		1	1	4	1		1		1	1	2	1	2		13	1
19	5	033	0331	0332	0333	4	19	0.478958	4		11	3	1	1	0	0	34	1	0	5		0	0	0		1	0	2	0	9	4	4	0		1	0	0	1	1	1		2	0	0	0			17	0
20	3	012231	0122311	0122312	0122313	4	20	0.798263	4		11	3	3	2	415	1	19	2	1	3		2	0	2		1	3		1	8	2	2	30		1	1	4	1		1		1	1	2	1	2		17	1
21	7	0332	03321	03322	03323	4	21	0.342113	4		10	2	3	1	0	0	22	2	1	5		0	0	0		1	0	2	0	1	1	2	30		1	0	0	1	0	1		1	1	1	1	2		19	0
22		01211	012111	012112	012113	4	22		4		12	3	3	1	1080	1	19	2	1	5		4	0	2		1	3		1	3	2	2			1	1	4	1		1		0	0	0	0			16	1
23	3	012222	0122221	0122222	0122223	4	23	0.798263	4		11	3	3	2	0	1	18	2	1	5		1	1	2		0											1	0	2	0		0	1	0	1	1		14	1
24	3	012221	0122211	0122212	0122213	4	24	0.798263	4		8	2	3	2	200	1	14	2	1	3		5	3	0		1	0	1	1	8	2	2	15		0		4	1	4	1		1	1	1	1	0		10	0
25	4	032	0321	0322	0323	4	25	0.598697	4		24	4	0	1	0	0	34	1	0	5		0	0	0		1	2		2	2	1	1	37		1	0	1	0	1	0		2	1	1	1	1		12	0
26	20	031	0311	0312	0313	4	26	0.11974	4		17	4	0	1	600	0	46	0	0	5		0	0	0		0											4	1	0	0		1	1	1	1	0		17	0
27		0131	01311	01312	01313	4	27		4		12	3	3	1	40		0	4	2			4	0	0		1	1	2	1	3	2	2	15		1	0	4	1	3	1		0	0	0	0			8	0
30	2	01221	012211	012212	012213	4	30	1.19739	4		10	2	3	1	480	0	34	1	0	1		2	0	0		1	1	1	1	9	4	4	15		1	0	4	0	2	0		1	1	1	1	0		9	0
31	2	0132	01321	01322	01323	4	31	1.19739	4		4	1	3	3	1400	1	19	2	1	1		3	2	2		1	2		2	2	1	1	60		1	0	1	1	1	1		0	0	0	0			16	1
32	7	0133	01331	01332	01333	4	32	0.342113	4		8	2	0	1	0	1	12	3	2	5		1	1	1		1	1	1	1	4	3	3			2		4	0	4	0								16	1
33	30	0333	03331	03332	03333	4	33	0.0798263	4		5	1	4	4	600	1	20	2	1	1		0	0	2		1	2		1	8	2	2	50		1	0	4	1	2	1		1	1	1	1	0		7	1
34	3	01331	013311	013312	013313	4	34	0.798263	4		8	2	3	1	0	1	2	4	2	5		3	2	1		0											4	0	0	0								17	1
35	3	01333	013331	013332	013333	4	35	0.798263	4		5	1	3	1	700	1	12	3	2	3		1	1	2		0											4	1	4	0		1	0	0	1	3		14	0
36	100	03323	033231	033232	033233	4	36	0.0239479	4		13	3	0	2	400	0	19	2	1	1		1	1	2		1	2		0	5	3	3			1	0	1	1	1	1		1	1	1	1	1		15	1
37	2	021	0211	0212	0213	4	37	1.19739	4		12	3	3	1	415	0	25	1	0	5		0	0	0		1	3		0	6	0	0	90		1	1	4	1		1		0	1	1	1	1		24	1
38	7	013313	0133131	0133132	0133133	4	38	0.342113	4		6	1	3	1	0	0	23	1	0	5		7	3	1		1	2		1	5	3	3	15		1	0	4	0	0	0								14	1
39	6	013312	0133121	0133122	0133123	4	39	0.399132	4		5	1	0	1	320	1	13	3	2	3		4	0	2		1	2		0	3	2	2	30		1	0	4	1	3	1		0	0	0	0			16	1
40	50	013311	0133111	0133112	0133113	4	40	0.0478958	4		6	1	3	1	0					5		7	3	1		0											4	0	0	0								9	1
41	5	03332	033321	033322	033323	4	41	0.478958	4		11	3	3	1	700	1	19	2	1	1		2	0	0		1	2		4	4	3	3			1	0	4	1	1	0		0	0	0	0			16	0
42	20	0133132	01331321	01331322	01331323	4	42	0.11974	4		7	1	3	1	500	1	7	4	2	5		1	1	2		1	1	1	1	1	1	2	3		1	0	0	1	3	0		0	0	0	0			19	1
43	2	0133131	01331311	01331312	01331313	4	43	1.19739	4		1	1	3	1	600	1	4	4	2	3		1	1	1		0											4	0	1	0								12	1
44	1	0133133	01331331	01331332	01331333	4	44	2.39479	4		4	1	3	3	300	1	12	3	2	5		3	2	1		1	2		0	3	2	2	30		1	0	4	1	2	0								12	1
46	6	0133123	01331231	01331232	01331233	4	46	0.399132	4		8	2	3	1	3000	1	19	2	1	1		7	3	2		1	1	1	0	3	2	2	20		2		4	1	1	1		0	0	0	1	4		10	1
47	2	033323	0333231	0333232	0333233	4	47	1.19739	4		9	2	0	1	850	0	20	2	1	1		1	1	2		1	0	1	4	3	2	2	30		1	0	4	1	1	1		0	0	0	0			17	1
48	6	01331332	013313321	013313322	013313323	4	48	0.399132	4		8	2	0	3	100	1	12	3	2	5		1	1	1		1	2		1	3	2	2	2		1	0	4	1	1	3								14	1
49	1	01331333	013313331	013313332	013313333	4	49	2.39479	4		5	1	3	1	0		0	4	2			2	0	0		1	2		0	3	2	2	15		1	0	4	0	0	1		2	2	1	1	2		12	0
51	5	01332	013321	013322	013323	4	51	0.478958	4		8	2	3	1	0	1	16	2	1	5		7	3	1		1	2		1	4	3	3	8		1	0	4	1	2	1								15	1
52	5	01331321	013313211	013313212	013313213	4	52	0.478958	4		5	1	3	1	500		0	4	2			4	0	1		1	3		4	0	0	0	6		1	0	4	0	0	0								13	1
53	10	01331323	013313231	013313232	013313233	4	53	0.239479	4		5	1	3	1	0	1	6	4	2	2		1	1	2		0											4	0	0	0		2	1	1	2	2		16	1
54	3	01331322	013313221	013313222	013313223	4	54	0.798263	4		5	1	0	4	500	0	12	3	2	5		2	0	0		1	2		1	3	2	2	30		1	0	4	1	4	0		1	2	0	1	3		16	0
55	25	013313323	0133133231	0133133232	0133133233	4	55	0.0957916	4		4	1	3	1	300		0	4	2			1	1	2		0											4	0	3	0		2	0	0	0			15	1
56	4	013313322	0133133221	0133133222	0133133223	4	56	0.598697	4		12	3	3	1	200	1	11	3	2	3		3	2	2		0											4	1	1	0		0	0	0	0			14	1
57	2	013313321	0133133211	0133133212	0133133213	4	57	1.19739	4		1	1	3	4	40		0	4	2			3	2	1		0											4	0	3	3								18	1
61	20	0311	03111	03112	03113	4	61	0.11974	4		20	4	3	1	1500	1	30	1	0	3		0	0	0		1	1	1	2	2	1	1	30		1	0	0	1	0	1		1	0	0	0			16	1
62	5	013332	0133321	0133322	0133323	4	62	0.478958	4		8	2	1	2	350	1	7	4	2	2		4	0	2		1	2		1	8	2	2			0		4	1	3	0		0	0	0	0			12	2
63	10	013331	0133311	0133312	0133313	4	63	0.239479	4		6	1	0	1	400	1	13	3	2	2		3	2	2		0											4	0	2	0		0	0	0	0			12	1
64	3	013333	0133331	0133332	0133333	4	64	0.798263	4		0	1	3	1	500	1	6	4	2	3		1	1	2		0											4	1	1	0		2	2	0	1	4		12	1
65	15	061	0611	0612	0613	4	65	0.159653	4		17	4	0	1	500	0	22	2	1	5		0	0	0		1	2		0	3	2	2	90		1	0	4	1	1	0		2	1	1	1	2		15	0
66	15	0133112	01331121	01331122	01331123	4	66	0.159653	4		4	1	0	1	420	1	10	3	2	5		2	0	2		1	3		1	4	3	3	5		1	0	4	1	3	0		0	0	2	1	3		14	1
67	7	0133113	01331131	01331132	01331133	4	67	0.342113	4		7	1	3	1	250		0	4	2			7	3	2		0											4	0	4	0		0	0	0	0			7	1
68	3	0133111	01331111	01331112	01331113	4	68	0.798263	4		2	1	1	1	100	1	5	4	2	5		7	3	2		1	0	2	1	4	3	3	30		1	0	4	0	0	0		1	0	0	1	4		15	1
69	10	033233	0332331	0332332	0332333	4	69	0.239479	4		11	3	0	1	600	0	21	2	1	1		2	0	0		1	1	2	2	2	1	1	15		1	0	0	0	1	1		0	0	2	0			12	0
70	2	01322	013221	013222	013223	4	70	1.19739	4		0	1	1	3	10		0	4	2			3	2	2		1	2		0	8	2	2	30		1	0	4	1	3	0		0	0	0	0			12	0
71	25	081	0811	0812	0813	4	71	0.0957916	4		8	2	3	1	600	0	16	2	1	2		1	1	2		0											4	1	2	0		1	1	0	1	1		12	1
73	9	0613	06131	06132	06133	4	73	0.266088	4		15	4	0	1	0	0	32	1	0	5		2	0	0		0											4	1	1	1		2	1	1	0	2		16	0
74	8	01323	013231	013232	013233	4	74	0.299349	4		5	1	3	1	1500	1	13	3	2	2		0	0	2		0											1	1	3	0		0	1	2	1	4		15	1
75	8	033231	0332311	0332312	0332313	4	75	0.299349	4		6	1	0	1	500	1	12	3	2	3		3	2	1		0											4	0	0	0								18	1
76	4	062	0621	0622	0623	4	76	0.598697	4		18	4	0	1	200	0	41	0	0	5		0	0	0		1	1	1	4	5	3	3	1		1	0	4	1	1	3		1	1	1	1	0		13	0
77	8	0332312	03323121	03323122	03323123	4	77	0.299349	4		11	3	0	1	550	0	17	2	1	1		2	0	2		1	1	1	0	4	3	3	90		1	0	4	1	4	1		1	0	0	1	1		12	0
78	5	012213	0122131	0122132	0122133	4	78	0.478958	4		9	2	0	1	400	0	17	2	1	2		2	0	0		0											4	1	1	0		0	1	1	1	0		15	1
79	65	06132	061321	061322	061323	4	79	0.0368429	4		14	3	3	1	1400	1	26	1	0	5		0	0	0		0											4	1	1	0		2	0	0	1	2		20	0
80	10	012211	0122111	0122112	0122113	4	80	0.239479	4		11	3	0	2	3200	1	23	1	0	0		2	0	0		1	1	2	1	8	2	2	15		1	0	0	1	0	1		0	0	0	1	4		12	0
81	30	03113	031131	031132	031133	4	81	0.0798263	4		15	4	0	1	400	1	26	1	0	2		2	0	0		1	2		1	3	2	2	7		1	0	4	1	1	0		0	1	1	1	1		16	0
82	4	0622	06221	06222	06223	4	82	0.598697	4		15	4	3	1	2400	1	23	1	0	1		0	0	0		1	1	1	4	8	2	2	2		1	0	1	1	1	3		1	0	0	0			22	0
83	1	091	0911	0912	0913	4	83	2.39479	4		7	1	3	1	0	0	5	4	2	5		0	0	0		1	1	1	0	9	4	4			1	0	4	1	0	1		0	0	0	0			23	0
84		092	0921	0922	0923	4	84		4		7	1	3	1	0	0	16	2	1	5		1	1	2		0											4	0	0	0		0	0	0	0			14	0
85	16	093	0931	0932	0933	4	85	0.149674	4		8	2	0	1	430	1	13	3	2	1		0	0	0		1	2		0	4	3	3	20		1	0	4	1	0	0		1	1	1	1	1		16	0
86	10	061322	0613221	0613222	0613223	4	86	0.239479	4		14	3	3	1	300	0	27	1	0	5		0	0	0		0											4	0	1	0		2	1	1	1	0		12	0
87	8	061323	0613231	0613232	0613233	4	87	0.299349	4		15	4	2	1	900	1	19	2	1	5		0	0	0		0											4	1	1	0		1	0	0	0			20	0
88	3	022	0221	0222	0223	4	88	0.798263	4		8	2	3	4	4200	1	20	2	1	0		2	0	0		1	3		1	5	3	3	60		1	1	2	1		1		1	2	2	1	0		14	1
89	2	0221	02211	02212	02213	4	89	1.19739	4		9	2	3	1	0	0	13	3	2	5		2	0	2		1	1	1	1	3	2	2	30		1	0	4	1	4	0		2	1	2	1	1		8	0
90		0911	09111	09112	09113	4	90		4		11	3	0	1	0	0	21	2	1	5		1	1	1		1	1	1	0	9	4	4	30		1	0	4	1	4	3								15	1
91	4	02211	022111	022112	022113	4	91	0.598697	4		6	1	3	1	0	0	14	2	1	5		1	1	2		0											4	0	1	0		2	0	2	1	4		14	1
92	15	033232	0332321	0332322	0332323	4	92	0.159653	4		9	2	4	2	600	0	19	2	1	1		1	1	2		1	2		0	5	3	3			1	0	4	1	0	1		0	0	0	1	1		12	1
93		023	0231	0232	0233	4	93		4		11	3	3	2	700	0	32	1	0	1		2	0	0		1	2		1	3	2	2	30		1	0	4	1	1	0		1	1	1	2	2		17	1
94	2	0231	02311	02312	02313	4	94	1.19739	4		17	4	3	1	20000	1	41	0	0	4		2	0	0		1	3		4	3	2	2	30		1	1	4	1		0		1	0	2	1	0		9	0
95	1	0222	02221	02222	02223	4	95	2.39479	4		10	2	3	1	600	1	10	3	2	1		4	0	0		1	2		1	3	2	2	15		1	1	1	1		3		0	2	2	0			13	0
96	10	02212	022121	022122	022123	4	96	0.239479	4		13	3	0	1	1000	1	16	2	1	1		2	0	0		1	2		1	3	2	2	15		1	0	4	1	3	1		1	1	2	1	2		9	0
97	3	022121	0221211	0221212	0221213	4	97	0.798263	4		5	1	3	4	450	1	11	3	2	5		3	2	0		1	0	6	1	5	3	3	60		1	1	4	1		0		0	0	0	1	0		29	1
98	3	02213	022131	022132	022133	4	98	0.798263	4		5	1	0	1	200	0	16	2	1	3		2	0	0		1	1	1	1	8	2	2	60		1	1	4	0		3		1	1	1	1	2		12	0
99	5	0221211	02212111	02212112	02212113	4	99	0.478958	4		4	1	1	1	415	0	15	2	1	1		2	0	0		1	1	1	0	3	2	2	30		1	0	1	1	0	1		0	1	1	1	0		16	1
100	6	0221212	02212121	02212122	02212123	4	100	0.399132	4		7	1	3	1	459	0	11	3	2	1		2	0	0		1	2		1	3	2	2	15		1	0	4	1	4	1		0	0	2	0			16	0
101	1	0221213	02212131	02212132	02212133	4	101	2.39479	4		8	2	3	1	800	1	14	2	1	1		2	0	0		1	2		0	3	2	2	15		1	0	4	1	2	1		1	1	0	0	1		7	0
102	2	02212131	022121311	022121312	022121313	4	102	1.19739	4		11	3	3	1	580	0	23	1	0	1		2	0	0		0											1	0	2	0		0	0	2	0			18	1
103	10	022121311	0221213111	0221213112	0221213113	4	103	0.239479	4		5	1	3	1	0	1	6	4	2	5		4	0	1		0											4	0	0	0								14	1
104	4	0221213111	02212131111	02212131112	02212131113	4	104	0.598697	4		8	2	3	1	800	0	29	1	0	5		3	2	1		0											4	1	0	0								16	1
105	6	022121312	0221213121	0221213122	0221213123	4	105	0.399132	4		7	1	3	1	0	1	11	3	2	5		2	0	2		1	1	1	0	4	3	3	45		1	0	4	1	3	0		2	1	1	1	4		8	0
106	4	02212113	022121131	022121132	022121133	4	106	0.598697	4		11	3	3	1	0	1	9	3	2	5		3	2	1		0											4	0	0	3								12	1
107	3	02212111	022121111	022121112	022121113	4	107	0.798263	4		10	2	3	1	1800	1	16	2	1	3		1	1	2		1	1	1	4	4	3	3	14		1	0	0	1	0	1		1	2	2	1	2		18	1
108		0221213112	02212131121	02212131122	02212131123	4	108		4		5	1	3	1	0		0	4	2			4	0	1		0											4	1	0	0								14	1
109	5	01331311	013313111	013313112	013313113	4	109	0.478958	4		9	2	3	1	0	1	6	4	2	5		1	1	2		1	1	1	0	3	2	2			1	0	1	1	2	0		2	2	1	1	1		12	1
110	2	01331121	013311211	013311212	013311213	4	110	1.19739	4		4	1	0	3	800	1	12	3	2	1		0	0	2		1	3		1	3	2	2	45		1	0	1	1	1	0		0	0	0	0			12	0
111	4	01331122	013311221	013311222	013311223	4	111	0.598697	4		5	1	3	1	415	0	26	1	0	5		1	1	2		0											4	0	1	0		0	0	0	1	2		15	1
112		022121111	0221211111	0221211112	0221211113	4	112		4		9	2
113	3	0221213122	02212131221	02212131222	02212131223	4	113	0.798263	4		8	2	3	1	0	0	18	2	1	5		3	2	2		1	1	1	0	5	3	3			1	0	4	1	0	0		2	0	0	0			12	1
114		0221213123	02212131231	02212131232	02212131233	4	114		4		10	2	1	1	1200	1	10	3	2	0		4	0	2		1	2		1	1	1	2			1	0	1	1	0	1		0	0	0	0			16	1
115	6	022121313	0221213131	0221213132	0221213133	4	115	0.399132	4		11	3	1	1	890	0	17	2	1	1		1	1	2		1	1	1	1	6	0	0	30		1	0	4	1	0	0		1	1	0	0	3		18	1
116	15	022121113	0221211131	0221211132	0221211133	4	116	0.159653	4		11	3	0	1	1600	1	20	2	1	0		2	0	0		1	2		3	3	2	2	2		1	0	4	1	1	1		1	0	0	0			18	0
117		02212112	022121121	022121122	022121123	4	117		4
118	3	063	0631	0632	0633	4	118	0.798263	4		11	3	3	1	500	0	9	3	2	1		1	1	2		0											4	1	0	0		1	1	1	1	4		16	1
119	2	02212133	022121331	022121332	022121333	4	119	1.19739	4		11	3	0	1	600	1	12	3	2	3		2	0	0		1	1	3	0	5	3	3	15		1	1	4	1		1		1	1	1	1	0		10	0
120	4	02212131113	022121311131	022121311132	022121311133	4	120	0.598697	4		1	1	3	4	500		0	4	2			3	2	1		1	2		0	4	3	3	180		1	3	4	1		0								16	1
121	1	02212131121	022121311211	022121311212	022121311213	4	121	2.39479	4		5	1	0	1	0	1	6	4	2	5		2	0	2		0											4	0	0	0		2	0	0	0			15	1
122	50	02212131122	022121311221	022121311222	022121311223	4	122	0.0478958	4		9	2	3	1	0	0	16	2	1	5		1	1	2		0											4	1	0	3		2	1	0	1	0		14	0
123	25	02212131123	022121311231	022121311232	022121311233	4	123	0.0957916	4		8	2	3	1	0	0	31	1	0	5		1	1	2		0											4	1	1	0		1	1	0	1	4		15	0
124	300	01331123	013311231	013311232	013311233	4	124	0.00798263	4		11	3	3	6	920	1	15	2	1	1		2	0	0		1	3		1	3	2	2	40		1	0	4	1	2	1		1	1	1	1	1		6	0
125	2	0221213133	02212131331	02212131332	02212131333	4	125	1.19739	4		11	3	3	4	800	0	32	1	0	1		1	1	2		0											1	0	0	0		0	0	0	0			10	1
126	3	022121132	0221211321	0221211322	0221211323	4	126	0.798263	4		10	2	3	1	415	1	9	3	2	1		4	0	1		0											4	1	0	0								16	1
127	5	01331312	013313121	013313122	013313123	4	127	0.478958	4		5	1	3	1	400	1	11	3	2	1		0	0	0		1	0	3	1	8	2	2	30		1	1	4	0		0		0	0	0	0			15	0
128		0221213121	02212131211	02212131212	02212131213	4	128		4		7	1
129	5	022121131	0221211311	0221211312	0221211313	4	129	0.478958	4		6	1	2	4	300	0	16	2	1	3		2	0	2		0											4	1	1	0		1	1	0	0	3		14	1
130	5	013311222	0133112221	0133112222	0133112223	4	130	0.478958	4		11	3	3	1	0	0	13	3	2	5		1	1	2		0											0	0	1	0		2	0	0	0			14	1
131		022121311211	0221213112111	0221213112112	0221213112113	4	131		4		11	3	3	1	580	0	23	1	0	2		1	1	2		1	1	1	0	5	3	3	15		1	0	1	1	0	1		2	0	0	0			16	1
132	5	022121311213	0221213112131	0221213112132	0221213112133	4	132	0.478958	4		10	2	0	1	358	0	23	1	0	2		0	0	0		1	0	1	4	8	2	2	10		1	0	4	1	0	1		0	1	1	1	3		14	0
133	10	022121133	0221211331	0221211332	0221211333	4	133	0.239479	4		8	2	1	1	250	0	14	2	1	3		4	0	2		1	0	1	0	3	2	2	15		1	0	4	1	1	1		0	0	2	0			13	1
134	1	022121311212	0221213112121	0221213112122	0221213112123	4	134	2.39479	4		11	3	3	3	440	1	18	2	1	1				2		0											1	0	0	0		0	0	0	0				0
135	3	013311233	0133112331	0133112332	0133112333	4	135	0.798263	4		8	2	3	1	450	0	14	2	1	2		1	1	1		1	2		2	1	1	2	3		1	0	1	0	1	0								13	1
136	15	022121311231	0221213112311	0221213112312	0221213112313	4	136	0.159653	4		11	3	3	3	900	1	16	2	1	3		1	1	2		0											1	1	2	0		0	0	0	0			15	0
137		0133112333	01331123331	01331123332	01331123333	4	137		4		4	1	0	3	300	1	5	4	2	3		4	0	1		1	2		1	3	2	2	15		1	0	4	1	4	0								16	1
138	6	0133112332	01331123321	01331123322	01331123323	4	138	0.399132	4		8	2	3	1	415	1	11	3	2	5		2	0	0		1	3		1	5	3	3	30		1	1	4	0		0		1	0	0	0			15	0
139	10	022121311232	0221213112321	0221213112322	0221213112323	4	139	0.239479	4		11	3	0	1	800		0	4	2			3	2	1		0											4	1	0	0								16	1
140	10	022121311233	0221213112331	0221213112332	0221213112333	4	140	0.239479	4		4	1	1	1	400		0	4	2			3	2	1		0											1	0	0	0								18	2
141	2	013311232	0133112321	0133112322	0133112323	4	141	1.19739	4		6	1	3	1	415	1	15	2	1	2		4	0	1		0											4	0	0	0								12	1
142		0221211312	02212113121	02212113122	02212113123	4	142		4		3	1	3	1	415	1	20	2	1	0		3	2	1		0											1	0	3	0								16	1
143	5	0221211313	02212113131	02212113132	02212113133	4	143	0.478958	4		8	2	3	1	1000	1	16	2	1	1		2	0	0		1	1	1	0	3	2	2	15		1	0	4	1	1	3		1	2	0	1	0		18	0
144	10	02212131222	022121312221	022121312222	022121312223	4	144	0.239479	4		11	3	3	1	700	1	18	2	1	1		2	0	0		1	1	1	0	3	2	2	8		1	0	4	1	4	1		0	0	0	0			13	0
145	12	0221211131	02212111311	02212111312	02212111313	4	145	0.199566	4		8	2	3	1	1200	1	18	2	1	5		2	0	0		1	2		4	3	2	2	3		1	0	4	1	1	0		2	0	2	1	2		16	1
146		01331123323	013311233231	013311233232	013311233233	4	146		4		5	1	3	1	0	0	10	3	2	5		1	1	2		1	2		0	3	2	2	15		1	1	4	1		0		2	0	1	0	0		15	1
147	1	0221211132	02212111321	02212111322	02212111323	4	147	2.39479	4		11	3	1	1	700	1	14	2	1	1		2	0	0		0											1	1	2	0		1	0	0	0			17	1
148	1	0221211311	02212113111	02212113112	02212113113	4	148	2.39479	4		0	1	0	1	415	0	9	3	2	5		2	0	0		0											4	0	4	3		2	0	2	0				1
149	20	013311221	0133112211	0133112212	0133112213	4	149	0.11974	4		11	3	3	0	1000	1	28	1	0	1		1	1	2		0											1	1	1	0		1	0	0	1	0		17	0
150	3	0221211331	02212113311	02212113312	02212113313	4	150	0.798263	4		11	3	0	5	440	1	24	1	0	1		0	0	0		1	1	1	1	4	3	3	21		1	3	4	0	2	0		0	1	2	0	4		17	1
151	6	02212113311	022121133111	022121133112	022121133113	4	151	0.399132	4		13	3	3	1	600	0	21	2	1	3		0	0	0		1	1	2	0	6	0	0	30		0		4	1	1	3		0	1	1	1	4		18	0
152	10	02212113312	022121133121	022121133122	022121133123	4	152	0.239479	4		11	3	0	1	400	0	13	3	2	1		0	0	0		0											4	1	0	1		0	1	0	1	0		8	0
153	3	02212113313	022121133131	022121133132	022121133133	4	153	0.798263	4		11	3	0	1	0	1	15	2	1	5		1	1	2		1	2		0	3	2	2	5		1	0	1	0	2	0		2	2	0	1	4		17	0
154	6	0221213112132	02212131121321	02212131121322	02212131121323	4	154	0.399132	4		13	3	3	1	500		15	2	1	2		0	0	0		1	2		1	4	3	3	30		1	0	1	1	1	3		0	0	0	1	0		17	0
155	10	02212131221	022121312211	022121312212	022121312213	4	155	0.239479	4		16	4	3	1	4500	1	34	1	0	0		1	1	2		1	2		4	6	0	0			1	0	0	0	0	1		1	0	0	0			15	1
156	20	022121312223	0221213122231	0221213122232	0221213122233	4	156	0.11974	4		6	1	3	1	0	0	15	2	1	5		2	0	2		0											0	0	0	1		2	1	1	1	0		15	0
157		0221213112133	02212131121331	02212131121332	02212131121333	4	157		4		11	3	0	1	400	1	18	2	1	2		2	0	0		1	1	2	0	9	4	4	10		1	0	1	1	3	1		1	1	1	1	2		7
158	2	02212113123	022121131231	022121131232	022121131233	4	158	1.19739	4		10	2	3	1	450	1	15	2	1	5		2	0	2		1	2		1	3	2	2	15		1	0	4	1	1	0		1	0	0	1	3		14	1
159	3	02212113122	022121131221	022121131222	022121131223	4	159	0.798263	4		8	2	3	1	250	1	20	2	1	3		1	1	2		0											4	0	0	0		0	0	0	0			18	0
160	60	01331123331	013311233311	013311233312	013311233313	4	160	0.0399132	4		11	3	1	1	500	1	9	3	2	0		2	0	0		1	1	3	0	3	2	2	10		1	0	4	1	0	1		0	1	1	1	0		12	0
161	13	02212131223	022121312231	022121312232	022121312233	4	161	0.184215	4		10	2	1	1	0	0	17	2	1	5		2	0	0		1	1	1	1	9	4	4	60		1	0	4	0	3	0		1	2	1	1	2		15	1
162	40	0221211133	02212111331	02212111332	02212111333	4	162	0.0598698	4		16	4	3	1	0	0	20	2	1	5		2	0	0		1	1	1	0	3	2	2	20		1	0	1	1	3	1		1	1	1	1	1		18	0
163		022121312222	0221213122221	0221213122222	0221213122223	4	163		4
164		022121312221	0221213122211	0221213122212	0221213122213	4	164		4
165		02212131332	022121313321	022121313322	022121313323	4	165		4
166		02212131333	022121313331	022121313332	022121313333	4	166		4
167		02212131331	022121313311	022121313312	022121313313	4	167		4
168	10	0221213112313	02212131123131	02212131123132	02212131123133	4	168	0.239479	4		1	1	3	1	150	1	4	4	2	5		2	0	0		0											4	0	0	0		2	1	2	1	2		14	0
169	10	0221213112113	02212131121131	02212131121132	02212131121133	4	169	0.239479	4		5	1	3	5	830	1	15	2	1	1		1	1	2		1	1	1	0	5	3	3	30		1	0	1	1	0	1		2	2	2	0			20	1
170	12	02212131121131	022121311211311	022121311211312	022121311211313	4	170	0.199566	4		15	4	3	4	470	1	20	2	1	5		2	0	0		1	2		2	2	1	1	15		1	0	1	1	1	1		2	1	1	1	1		17	1
171	10	02212113131	022121131311	022121131312	022121131313	4	171	0.239479	4		9	2	3	1	200	0	12	3	2	2		1	1	2		0											4	1	0	0		2	2	0	0			17	0
172	1	022121311222	0221213112221	0221213112222	0221213112223	4	172	2.39479	4		8	2	0	1	415	1	13	3	2	5		0	0	0		0											4	0	0	0		2	0	0	1	2		19	0
173	4	022121311223	0221213112231	0221213112232	0221213112233	4	173	0.598697	4		11	3	3	1	864	0	16	2	1	1		0	0	0		0											1	1	3	1		1	0	0	0			14	0
174	1	0221213112123	02212131121231	02212131121232	02212131121233	4	174	2.39479	4		8	2	3	1	0	0	10	3	2	5		1	1	2		1	2		5	1	1	2	30		1	0	1	1	1	3		2	1	0	1	2		14	1
175		0221213112121	02212131121211	02212131121212	02212131121213	4	175		4		7	1	3	1	0	0	16	2	1	5		1	1	2		1	2		1	8	2	2	15		1	0	4	0	0	0		0	0	0	0			16	1
176	5	0221213112122	02212131121221	02212131121222	02212131121223	4	176	0.478958	4		4	1	3	1	700	1	12	3	2	3		2	0	0		0											4	0	2	0		2	2	2	1	2			0
177	4	022121311211311	0221213112113111	0221213112113112	0221213112113113	4	177	0.598697	4		11	3	0	1	0	0	25	1	0	1		1	1	0		1	1	1	1	3	2	2	15		1	0	0	1	1	1		1	0	0	0			16	1
178	5	0221213112112	02212131121121	02212131121122	02212131121123	4	178	0.478958	4		5	1	0	5	1000	0	27	1	0	1		2	0	0		1	1	1	0	3	2	2	30		1	0	4	1	1	1		1	0	0	1	4		13	0
179	2	02212131121132	022121311211321	022121311211322	022121311211323	4	179	1.19739	4		8	2	3	1	750	0	21	2	1	3		3	2	2		1	1	1	0	3	2	2	7		1	0	4	1	2	1		0	0	0	0			14	1
180	2	02212131121133	022121311211331	022121311211332	022121311211333	4	180	1.19739	4		11	3	3	1	600	1	12	3	2	1		1	1	2		1	2		1	5	3	3	30		1	0	4	1	1	1		0	0	0	0			13	1
181	1	101	1011	1012	1013	4	181	2.39479	4		8	2	0	3	0	0	19	2	1	5		1	1	1		1	1	1	0	3	2	2			1	0	0	1	0	0								16	1
183	7	103	1031	1032	1033	4	183	0.342113	4		10	2	3	1	300	1	14	2	1	2		0	0	0		1	3		0	4	3	3	15		1	1	4	1		3		0	1	1	1	0		11	0
184	6	022121133111	0221211331111	0221211331112	0221211331113	4	184	0.399132	4		10	2	3	1	600	0	23	1	0	1		1	1	2		1	1	2	0	6	0	0			1	0	4	1	2	1		1	2	0	0			16	0
185	4	022121311211312	0221213112113121	0221213112113122	0221213112113123	4	185	0.598697	4		3	1	3	1	420	1	15	2	1	1		2	0	2		0											4	0	0	0		1	0	1	1	2		15	0
186	3	0922	09221	09222	09223	4	186	0.798263	4		10	2	3	1	0	0	24	1	0	5		1	1	2		0											1	1	0	0		2	1	1	1	1			1
187	3	022121131313	0221211313131	0221211313132	0221211313133	4	187	0.798263	4		3	1	3	5	415	1	12	3	2	5		1	1	2		1	1	1	0	4	3	3			1	0	4	1	4	3		2	2	2	0			12	1
188	1	022121131311	0221211313111	0221211313112	0221211313113	4	188	2.39479	4		9	2	0	1	500	0	18	2	1	5		2	0	0		1	2		1	3	2	2	10		1	1	4	1		0		0	1	2	1	3		12	0
189	3	1011	10111	10112	10113	4	189	0.798263	4		11	3	3	1	0	0	16	2	1	5		1	1	2		1	2		0	3	2	2			1	0	4	1	0	0		0	0	0	0			16
190		1012	10121	10122	10123	4	190		4		8	2	3	1	500	1	11	3	2	2		1	1	2		1	2		1	9	4	4			1	0	0	1	0	1		0	0	0	0			17	0
191	30	022121311211313	0221213112113131	0221213112113132	0221213112113133	4	191	0.0798263	4		5	1	3	1	445	0	16	2	1	5		2	0	2		1	2		0	3	2	2	30		1	0	4	1	3	0		1	0	0	1	3		16	0
192	8	0221211313113	02212113131131	02212113131132	02212113131133	4	192	0.299349	4		8	2	3	1	0	1	2	4	2	5		2	0	0		1	0		0	3	2	2	15		0		4	1	1	3		2	2	2	0			12	0
193	20	1013	10131	10132	10133	4	193	0.11974	4		9	2	0	1	465	1	7	4	2	1		3	2	2		1	2		1	3	2	2	1		1	0	4	1	1	0		0	0	0	0			21	1
194	20	0221213112113131	02212131121131311	02212131121131312	02212131121131313	4	194	0.11974	4		11	3	1	1	0	0	16	2	1	5		1	1	0		1	2		0	3	2	2	30		1	0	4	1	1	0		2	0	0	0			14	0
195	10	022121133112	0221211331121	0221211331122	0221211331123	4	195	0.239479	4		10	2	0	1	0	0	20	2	1	5		1	1	2		1	1	1	1	5	3	3	0		1	0	4	1	0	0		2	1	1	1	0		16	0
196	20	022121133113	0221211331131	0221211331132	0221211331133	4	196	0.11974	4		7	1	3	1	0	1	6	4	2	5		1	1	2		1	2		0	5	3	3	7		1	0	4	1	2	0		0	1	1	1	2		17	1
197	6	022121133131	0221211331311	0221211331312	0221211331313	4	197	0.399132	4		7	1	1	3	349	1	14	2	1	1		1	1	2		0											4	1	0	0		0	0	0	0			16	1
198	6	022121133132	0221211331321	0221211331322	0221211331323	4	198	0.399132	4		11	3	3	1	430	0	13	3	2	1		1	1	2		0											4	1	0	0		0	0	0	0			15	0
199	1	022121133133	0221211331331	0221211331332	0221211331333	4	199	2.39479	4		3	1	3	1	419	1	12	3	2	1		0	0	0		1	2		1	3	2	2	8		1	0	4	1	0	3		1	0	2	0			15	1
200	4	022133	0221331	0221332	0221333	4	200	0.598697	4		11	3	3	1	270	0	10	3	2	3		2	0	0		1	1	2	1	8	2	2	30		1	1	4	1		1		1	0	0	0			15	0
201	7	022121311211322	0221213112113221	0221213112113222	0221213112113223	4	201	0.342113	4		7	1	0	4	450	1	6	4	2	5		1	1	2		0											4	0	2	3		0	0	0	0			15	1
202	3	022121313313	0221213133131	0221213133132	0221213133133	4	202	0.798263	4		11	3	1	1	760	1	20	2	1	1		2	0	0		1	1	3	0	3	2	2	40		1	0	4	1	2	1		1	0	0	1	2		20	0
203	2	0933	09331	09332	09333	4	203	1.19739	4		9	2	3	4	400	0	14	2	1	5		3	2	1		1	2		4	0	0	0	8		1	0	1	0	1	1								12	1
204	7	10123	101231	101232	101233	4	204	0.342113	4		11	3	3	1	465	0	20	2	1	5		0	0	0		0											4	0	0	0		2	1	1	1	3		16	0
205	5	0221211331123	02212113311231	02212113311232	02212113311233	4	205	0.478958	4		5	1	3	1	350	0	16	2	1	1		1	1	2		0											4	1	4	0		0	0	0	0			25	1
206	1	0221213112131	02212131121311	02212131121312	02212131121313	4	206	2.39479	4		10	2	3	1	0	0	16	2	1	5		3	2	1		0											1	0	1	0								16	1
207	20	10131	101311	101312	101313	4	207	0.11974	4		11	3	3	1	530	0	22	2	1	5		0	0	0		1	2		0	3	2	2	30		1	0	4	1	1	1		1	0	1	0	3		12	0
208	3	082	0821	0822	0823	4	208	0.798263	4		10	2	3	1	415	0	17	2	1	5		2	0	0		0											4	0	2	0		1	1	2	1	0		12	0
209	3	083	0831	0832	0833	4	209	0.798263	4		7	1	0	1	350	0	17	2	1	3		2	0	0		1	2		1	3	2	2	30		1	0	0	1	1	1		1	1	1	1	2		15	0
210	4	0821	08211	08212	08213	4	210	0.598697	4		8	2	3	1	150	0	20	2	1	5		3	2	2		0											4	0	1	0		1	0	0	1	4		15	1
211	3	101313	1013131	1013132	1013133	4	211	0.798263	4		14	3	0	1	2500	1	24	1	0	0		0	0	0		1	2		0	3	2	2	40		1	0	4	1	3	3		0	0	0	1	4		22	1
212	10	0221213112113113	02212131121131131	02212131121131132	02212131121131133	4	212	0.239479	4		11	3	3	0	600	0	14	2	1	1		1	1	2		1	1	1	2	2	1	1	30		1	0	0	1	1	1		0	0	0	0			15	1
213	10	0221213112113111	02212131121131111	02212131121131112	02212131121131113	4	213	0.239479	4		12	3	3	1	650	0	22	2	1	1		0	0	2		1	2		1	3	2	2	15		1	0	1	1	1	1		1	0	2	1	3		11	0
214	20	0221213112113112	02212131121131121	02212131121131122	02212131121131123	4	214	0.11974	4		8	2	0	1	0	0	12	3	2	5		0	0	0		0											4	1	2	0		2	1	0	1	0		13	0
215	8	10121	101211	101212	101213	4	215	0.299349	4		10	2	3	5	600	1	8	3	2	3		2	0	0		1	3		1	3	2	2	40		1	1	2	1		1		0	0	0	1	1		5	0
216	10	022121311211333	0221213112113331	0221213112113332	0221213112113333	4	216	0.239479	4		11	3	3	1	600	1	16	2	1	1		2	0	0		1	2		0	3	2	2	30		1	0	4	1	1	1		1	0	0	0			16	0
218	30	02212131121121	022121311211211	022121311211212	022121311211213	4	218	0.0798263	4		11	3	3	1	915	0	17	2	1	1		0	0	0		1	2		1	3	2	2	7		1	0	4	1	2	1		1	1	1	1	1		11	0
219		02212131121122	022121311211221	022121311211222	022121311211223	4	219		4		6	1	0	1	60		0	4	2			3	2	1		0											4	0	0	0								18	1
220	2	02212131121123	022121311211231	022121311211232	022121311211233	4	220	1.19739	4		9	2	1	1	600	1	16	2	1	5		1	1	1		1	1	3	0	9	4	4	30		1	1	4	1		1								14	1
221	40	0221213112113331	02212131121133311	02212131121133312	02212131121133313	4	221	0.0598698	4		13	3	3	4	0	1	22	2	1	2		1	1	2		1	0	1	1	5	3	3	0		1	0	4	1	0	1		0	0	0	0			8	1
222	6	0221213112113332	02212131121133321	02212131121133322	02212131121133323	4	222	0.399132	4		8	2	3	1	800	1	22	2	1	1		0	0	0		1	2		1	5	3	3	15		1	0	1	1	0	1		1	2	1	1	0		9	0
223		0221213112113333	02212131121133331	02212131121133332	02212131121133333	4	223		4		11	3	3	1	440	0	20	2	1	1		0	0	0		1	3		1	9	4	4	15		1	0	4	1	3	0		1	1	1	1	2		7	0
225		0221213112311	02212131123111	02212131123112	02212131123113	4	225		4
226	30	101213	1012131	1012132	1012133	4	226	0.0798263	4		7	1	3	1	0	0	11	3	2	5		2	0	0		1	1	1	1	3	2	2	18		1	0	4	1	0	1		2	1	2	1	0		14	0
227	2	02212131121133313	022121311211333131	022121311211333132	022121311211333133	4	227	1.19739	4		11	3	3	2	250	0	21	2	1	3		3	2	1		0											4	1	1	0								14	1
228	4	02212131121133311	022121311211333111	022121311211333112	022121311211333113	4	228	0.598697	4		7	1	3	1	415	0	11	3	2	5		2	0	0		0											4	0	0	0		2	1	1	1	1		12	0
230	5	022121311211231	0221213112112311	0221213112112312	0221213112112313	4	230	0.478958	4		11	3	3	1	550	0	17	2	1	1		1	1	2		0											4	0	1	0		0	0	0	0			19	1
231	30	022121311211232	0221213112112321	0221213112112322	0221213112112323	4	231	0.0798263	4		11	3	3	1	800	0	21	2	1	1		2	0	0		1	1	1	1	4	3	3	30		1	0	4	1	2	0		0	1	2	1	0		15	0
232	5	022121311211233	0221213112112331	0221213112112332	0221213112112333	4	232	0.478958	4		14	3	1	2	1600	1	19	2	1	1		2	0	0		1	1	1	5	5	3	3	0		1	0	1	1	1	1		1	1	1	1	0		18	1
233	20	0221213112112311	02212131121123111	02212131121123112	02212131121123113	4	233	0.11974	4		11	3	3	1	645	0	26	1	0	5		0	0	0		1	1	2	5	5	3	3	0		1	0	1	0	0	0		2	1	1	1	2		14	0
234	4	0221213133132	02212131331321	02212131331322	02212131331323	4	234	0.598697	4		11	3	3	1	2000	1	15	2	1	2		3	2	1		1	3		1	6	0	0			1	0	4	0	0	0								12	1
235	25	0221213133133	02212131331331	02212131331332	02212131331333	4	235	0.0957916	4		6	1	0	0	1000	1	14	2	1	3		3	2	1		0											4	0	1	0								14	1
236	30	022121311131	0221213111311	0221213111312	0221213111313	4	236	0.0798263	4		13	3	1	1	1400	0	28	1	0	1		0	0	0		1	2		2	2	1	1	15		1	0	1	1	2	1		0	1	0	1	0		9	0
237	10	022121311132	0221213111321	0221213111322	0221213111323	4	237	0.239479	4		2	1	3	1	0	0	14	2	1	5		1	1	2		0											4	0	3	3		2	2	2	0			15	1
238	1	0221213112112313	02212131121123131	02212131121123132	02212131121123133	4	238	2.39479	4		9	2	3	1	465	1	18	2	1	1		3	2	0		1	2		0	4	3	3	15		1	3	4	1	0	1		1	1	1	1	3		12	0
239	20	0221213112112312	02212131121123121	02212131121123122	02212131121123123	4	239	0.11974	4		11	3	3	1	900	1	18	2	1	1		4	0	0		1	0	2	0	9	4	4	20		1	0	4	1	0	1		0	0	0	1	0		17	0
240	5	0221213112312	02212131123121	02212131123122	02212131123123	4	240	0.478958	4		11	3	1	1	0	0	21	2	1	5		1	1	2		1	0	1	0	4	3	3	20		1	0	4	1	2	3		0	0	0	0			12	0
241	4	0221213112113223	02212131121132231	02212131121132232	02212131121132233	4	241	0.598697	4		8	2	0	1	0	0	13	3	2	5		2	0	0		0											4	0	4	0		2	1	1	1	4		18	0
242	4	022121311133	0221213111331	0221213111332	0221213111333	4	242	0.598697	4		7	1	3	1	700	0	29	1	0	5		1	1	2		0											4	1	1	0		0	0	0	1	3		15	1
243	5	02212131123122	022121311231221	022121311231222	022121311231223	4	243	0.478958	4		7	1	0	1	415	1	6	4	2	2		2	0	2		0											4	0	2	0		1	1	2	1	0		14	0
244	5	02212131123123	022121311231231	022121311231232	022121311231233	4	244	0.478958	4		12	3	1	1	420	0	19	2	1	1		2	0	0		0											1	1	0	0		1	0	0	0			14	0
245	15	0221211313112	02212113131121	02212113131122	02212113131123	4	245	0.159653	4		8	2	3	0	300	1	11	3	2	5		1	1	2		0											4	1	2	0		1	2	2	0			15	0
246	30	101231	1012311	1012312	1012313	4	246	0.0798263	4		6	1	3	1	0	0	12	3	2	5		3	2	2		0											4	0	0	0		2	0	0	0			17	0
247	2	101232	1012321	1012322	1012323	4	247	1.19739	4		6	1	3	1	0	0	15	2	1	5		1	1	2		0											4	0	1	0		2	0	0	1	2		13	1
248	5	101233	1012331	1012332	1012333	4	248	0.478958	4		4	1	0	1	0	0	12	3	2	5		4	0	2		1	2		0	4	3	3	15		1	0	4	1	4	1		2	1	0	1	0		14	1
249		1012311	10123111	10123112	10123113	4	249		4		10	2	1	1	300	0	15	2	1	3		3	2	1		0											4	0	1	0
250	2	022121311231221	0221213112312211	0221213112312212	0221213112312213	4	250	1.19739	4		8	2	3	1	900	1	16	2	1	2		4	0	2		1	2		0	3	2	2			1	0	4	1	0	1		0	0	0	0			16	1
251	2	022121311211212	0221213112112121	0221213112112122	0221213112112123	4	251	1.19739	4		9	2	3	0	500	1	17	2	1	1		1	1	1		0											4	1	0	0								17	1
252	5	022121311231222	0221213112312221	0221213112312222	0221213112312223	4	252	0.478958	4		11	3	3	1	600	0	19	2	1	3		3	2	1		0											4	1	0	0								18	1
253	6	022121311231223	0221213112312231	0221213112312232	0221213112312233	4	253	0.399132	4		8	2	3	3	429	1	12	3	2	1		2	0	2		1	1	1	0	3	2	2	15		1	0	4	1	2	1		0	0	0	0			27	1
254	3	10133	101331	101332	101333	4	254	0.798263	4		11	3	3	1	0	0	23	1	0	5		2	0	0		1	1	2	0	3	2	2	30		1	0	4	1	0	1		2	1	2	1	3		19	0
255	25	022121311231232	0221213112312321	0221213112312322	0221213112312323	4	255	0.0957916	4		12	3	0	1	1200	1	21	2	1	1		2	0	0		0											4	0	1	0		1	0	0	1	0		14	0
258		022121311231231	0221213112312311	0221213112312312	0221213112312313	4	258		4		11	3	3	4	2000	1	25	1	0	0		1	1	2		1	1	1	1	4	3	3	14		0		4	1	1	1		0	0	0	0
259	4	0221213112312223	02212131123122231	02212131123122232	02212131123122233	4	259	0.598697	4		14	3	3	0	3500	1	27	1	0	0		2	0	2		1	0	1	1	5	3	3	8		1	0	1	1	1	1		0	0	0	1	2		12	1
260	3	02212131121123131	022121311211231311	022121311211231312	022121311211231313	4	260	0.798263	4		11	3	1	1	1200	1	19	2	1	1		0	0	0		0											4	1	1	0		1	0	0	0			18	0
262	3	0221213112312233	02212131123122331	02212131123122332	02212131123122333	4	262	0.798263	4		7	1	3	3	800	1	15	2	1	3		1	1	2		1	1	1	1	5	3	3	60		1	0	4	1	0	0		2	0	0	0			14	1
263	12	0221213112312232	02212131123122321	02212131123122322	02212131123122323	4	263	0.199566	4		5	1	3	4	415	1	7	4	2	5		3	2	2		0											4	0	3	0		1	2	0	0			14	1
264	2	0221213112312231	02212131123122311	02212131123122312	02212131123122313	4	264	1.19739	4		16	4	3	1	2000	0	27	1	0	2		1	1	0		1	2		1	3	2	2	90		1	0	4	1	1	1		1	0	2	0			8	0
265	10	1012312	10123121	10123122	10123123	4	265	0.239479	4		11	3	0	1	800	1	30	1	0	1		1	1	2		0											4	1	1	0		0	0	0	1	2		11	1
266	5	10123112	101231121	101231122	101231123	4	266	0.478958	4		12	3	0	0	5000	0	30	1	0	1		7	3	2		0											4	1	1	0		0	0	0	0			13	1
267	10	10123113	101231131	101231132	101231133	4	267	0.239479	4		16	4	0	1	0	0	35	0	0	5		1	1	2		1	2		4	5	3	3	0		1	0	4	0	0	0		2	0	0	1	0		17	1
268	15	02212111323	022121113231	022121113232	022121113233	4	268	0.159653	4		10	2	0	1	0	0	28	1	0	5		1	1	2		0											4	1	0	0		2	0	0	0			22	0
269		02212131121123132	022121311211231321	022121311211231322	022121311211231323	4	269		4		12	3	3	1	0	0	14	2	1	5		1	1	2		0											4	0	1	0		0	0	0	0			18	0
270	20	0221213112112121	02212131121121211	02212131121121212	02212131121121213	4	270	0.11974	4		11	3	0	1	300	0	29	1	0	5		1	1	2		0											4	1	1	0		0	0	0	0			16	0
271	90	02212131123121	022121311231211	022121311231212	022121311231213	4	271	0.0266088	4		11	3	3	1	800	0	16	2	1	1		1	1	2		0											1	1	0	0		1	1	2	1	4		9	0
273	20	0221211331332	02212113313321	02212113313322	02212113313323	4	273	0.11974	4		12	3	1	1	392	0	28	1	0	1		2	0	0		0											4	0	1	0		1	1	1	1	1		11	0
274	6	0221213112112123	02212131121121231	02212131121121232	02212131121121233	4	274	0.399132	4		11	3	1	1	680	0	15	2	1	1		1	1	2		1	2		1	4	3	3			1	0	1	1	1	0		0	1	0	1	0		13	0
275	10	022121113231	0221211132311	0221211132312	0221211132313	4	275	0.239479	4		4	1	3	1	0	0	11	3	2	5		2	0	2		1	1	1	5	9	4	4	3		0		4	0	4	3		2	0	0	0			15	1
276	3	02212131123122311	022121311231223111	022121311231223112	022121311231223113	4	276	0.798263	4		13	3	3	1	800	0	28	1	0	5		1	1	2		1	3		2	3	2	2			1	0	1	1	2	1		1	0	0	0			15	0
277	4	02212131123122312	022121311231223121	022121311231223122	022121311231223123	4	277	0.598697	4		4	1	3	1	900	1	14	2	1	3		3	2	1		0											4	0	1	0								15	1
278	1	101231131	1012311311	1012311312	1012311313	4	278	2.39479	4		0	1	3	1	30	1	21	2	1	3		1	1	2		1	0	1	0	3	2	2	1		1	0	3	0	1	0		2	0	0	0			12	0
280		02212131123122313	022121311231223131	022121311231223132	022121311231223133	4	280		4		4	1	1	1	50		0	4	2			3	2	1		1	2		1	3	2	2	30		1	0	4	1	4	1								18	1
281	5	101231121	1012311211	1012311212	1012311213	4	281	0.478958	4		12	3	3	2	1400	0	14	2	1	1		2	0	0		1	2		1	3	2	2	30		1	0	1	0	3	1		1	1	1	1	0		3	0
282	4	0221213112312222	02212131123122221	02212131123122222	02212131123122223	4	282	0.598697	4		8	2	3	2	600	1	20	2	1	3		2	0	0		1	1	2	0	5	3	3	30		1	0	1	1	2	1		1	1	1	1	1		17	0
283	3	10132	101321	101322	101323	4	283	0.798263	4		11	3	3	1	0	0	33	1	0	5		2	0	0		1	2		4	8	2	2	2		1	1	4	1		1		1	1	1	1	1		15	0
284	100	022121311231223113	0221213112312231131	0221213112312231132	0221213112312231133	4	284	0.0239479	4		11	3	1	1	800	1	12	3	2	1		0	0	0		1	2		0	3	2	2	25		1	0	4	1	3	1		1	1	0	0	0		16	0
285	1	0221213111331	02212131113311	02212131113312	02212131113313	4	285	2.39479	4		4	1	3	1	400	0	12	3	2	2		4	0	1		1	0	1	1	5	3	3			1	0	4	1	1	0								15	1
286	5	0221213111332	02212131113321	02212131113322	02212131113323	4	286	0.478958	4		4	1	3	4	400	1	19	2	1	3		3	2	0		0											4	0	2	0		0	0	0	0			13	1
287	1	022121311231223133	0221213112312231331	0221213112312231332	0221213112312231333	4	287	2.39479	4		9	2	3	1	400	0	23	1	0	3		3	2	2		0											4	1	4	0		0	0	0	0			12	1
289	10	02212131123122331	022121311231223311	022121311231223312	022121311231223313	4	289	0.239479	4		8	2	3	1	900	0	25	1	0	2		2	0	0		1	2		4	5	3	3	7		1	0	4	1	2	0		1	1	1	1	0		8	0
290	5	0221213112312231131	02212131123122311311	02212131123122311312	02212131123122311313	4	290	0.478958	4		15	4	3	4	0	1	19	2	1	5		2	0	0		1	1	1	0	3	2	2	25		1	0	1	1	1	1		1	2	2	1	1		17	1
291	1	0221213112312231133	02212131123122311331	02212131123122311332	02212131123122311333	4	291	2.39479	4		11	3	4	1	415	1	15	2	1	5		2	0	2		0											1	1	1	0		0	1	1	1	1		20	0
292	5	02212131123122231	022121311231222311	022121311231222312	022121311231222313	4	292	0.478958	4		3	1	4	1	0		0	4	2			7	3	2		1	2		5	9	4	4	1		1	0	4	0	2	3		2	0	0	0			7	0
293	5	02212131123122233	022121311231222331	022121311231222332	022121311231222333	4	293	0.478958	4		11	3	1	1	516	1	15	2	1	1		2	0	2		1	0	1	1	5	3	3			1	0	1	1	1	3		0	0	0	1	0		24	2
294	3	02212131123122232	022121311231222321	022121311231222322	022121311231222323	4	294	0.798263	4		8	2	3	3	450	1	13	3	2	3		3	2	1		1	0	1	0	3	2	2			1	0	4	1	1	3								16	0
295	3	02212131123122332	022121311231223321	022121311231223322	022121311231223323	4	295	0.798263	4		13	3	3	1	1000	0	35	0	0	1		1	1	2		1	0	1	1	3	2	2	15		1	0	1	1	1	1		0	0	0	0			16	1
296	10	02212131123122333	022121311231223331	022121311231223332	022121311231223333	4	296	0.239479	4		11	3	0	1	1300	0	29	1	0	3		2	0	0		1	0	1	0	3	2	2	15		1	0	4	1	2	1		1	2	1	1	2		11	0
298	1	022121311231222312	0221213112312223121	0221213112312223122	0221213112312223123	4	298	2.39479	4		11	3	3	1	800	1	17	2	1	1		0	0	0		0											4	0	0	3		1	0	2	1	2		18	0
299	3	1013132	10131321	10131322	10131323	4	299	0.798263	4		6	1	3	1	600	0	15	2	1	3		3	2	1		1	2		0	3	2	2	30		1	0	4	1	0	1								21	1
300	6	1013131	10131311	10131312	10131313	4	300	0.399132	4		9	2	0	1	1200	0	25	1	0	3		2	0	0		0											4	0	0	0		0	0	0	1	1		14	0
301		022121311231223111	0221213112312231111	0221213112312231112	0221213112312231113	4	301		4		1	1	4	1	220		0	4	2			1	1	2		0											1	0	4	0		2	0	0	0				1
303	1	02212131113311	022121311133111	022121311133112	022121311133113	4	303	2.39479	4		7	1	3	1	280	0	9	3	2	3		4	0	2		0											4	0	1	0		0	0	0	0			11	0
304	2	02212131113312	022121311133121	022121311133122	022121311133123	4	304	1.19739	4		6	1	3	1	450	0	14	2	1	3		1	1	2		0											4	0	2	0		2	0	0	0			18	0
305	2	02212131113313	022121311133131	022121311133132	022121311133133	4	305	1.19739	4		5	1	3	0	1000	1	19	2	1	3		3	2	2		0											4	1	1	0		0	1	0	0	0		14	1
306	13	022121311231223112	0221213112312231121	0221213112312231122	0221213112312231123	4	306	0.184215	4		11	3	0	1	2000	1	24	1	0	3		2	0	0		1	0	1	0	5	3	3	7		1	0	4	1	2	1		1	0	0	0			19	0
307	2	02212131113322	022121311133221	022121311133222	022121311133223	4	307	1.19739	4		9	2	3	1	200	0	12	3	2	3		0	0	0		0											4	0	2	0		1	0	1	0	3		16	0
308	1	02212131113321	022121311133211	022121311133212	022121311133213	4	308	2.39479	4		5	1	1	1	500	1	10	3	2	5		1	1	2		0											1	0	0	0		1	0	0	0			17	1
309	3	02212131113323	022121311133231	022121311133232	022121311133233	4	309	0.798263	4		8	2	3	1	680	1	14	2	1	3		3	2	1		1	0	1	1	4	3	3			1	0	4	1	2	0								15	1
310	1	1013133	10131331	10131332	10131333	4	310	2.39479	4		4	1	3	1	120	1	12	3	2	2		0	0	0		1	1	2	4	5	3	3	15		1	0	4	0	1	0		1	0	0	1	2		10	0
311	10	02212131123122323	022121311231223231	022121311231223232	022121311231223233	4	311	0.239479	4		11	3	3	1	1100	1	18	2	1	1		2	0	0		1	1	1	4	8	2	2	1		1	0	4	0	0	1		1	0	2	1	0		17	0
312	3	02212113131122	022121131311221	022121131311222	022121131311223	4	312	0.798263	4		0	1	0	4	200	0	11	3	2	3		3	2	2		1	3		1	3	2	2	8		1	0	4	1	1	0		1	0	0	0			18	1
313	4	02212131123122322	022121311231223221	022121311231223222	022121311231223223	4	313	0.598697	4		11	3	3	1	1000	0	14	2	1	5		1	1	2		0											4	0	2	0		1	0	0	0			13	0
314	6	1012311311	10123113111	10123113112	10123113113	4	314	0.399132	4		8	2	3	1	450	1	9	3	2	1		2	0	2		1	1	1	4	0	0	0	8		1	0	1	0	0	0		0	1	0	1	1		13	1
315	8	02212113131121	022121131311211	022121131311212	022121131311213	4	315	0.299349	4		11	3	3	1	500	1	13	3	2	3		1	1	2		0											4	0	2	0		2	2	2	0			17	1
316	2	1012311312	10123113121	10123113122	10123113123	4	316	1.19739	4		5	1	3	1	680	1	13	3	2	3		0	0	0		0											4	0	3	0		1	1	1	1	0		8	0
317	10	10123113113	101231131131	101231131132	101231131133	4	317	0.239479	4		7	1	3	1	500	1	10	3	2	1		0	0	2		0											4	1	1	0		1	2	0	0			16	0
318		10123113112	101231131121	101231131122	101231131123	4	318		4		4	1	0	1	300	1	15	2	1	3		1	1	2		0											4	0	2	0		0	0	0	0			12	1
319	3	02212131121121231	022121311211212311	022121311211212312	022121311211212313	4	319	0.798263	4		5	1	0	0	1000	1	20	2	1	5		7	3	2		0											4	0	0	0		2	2	2	0				1
320	5	02212131123122321	022121311231223211	022121311231223212	022121311231223213	4	320	0.478958	4		11	3	3	1	0	0	11	3	2	5		1	1	2		0											4	0	2	3		2	0	0	0			21	0
321	3	10123113111	101231131111	101231131112	101231131113	4	321	0.798263	4		11	3	3	1	700	0	27	1	0	1		3	2	1		1	1	1	0	3	2	2	15		1	0	4	1	1	1								17	1
322	5	02212131121121232	022121311211212321	022121311211212322	022121311211212323	4	322	0.478958	4		11	3	3	3	655	1	16	2	1	1		1	1	2		1	1	1	0	3	2	2	20		1	0	1	1	1	1		1	2	2	1	1		18	1
323	3	1012311313	10123113131	10123113132	10123113133	4	323	0.798263	4		7	1	3	1	300		0	4	2			7	3	2		1	2		0	4	3	3			2		4	1	4	0		2	1	0	1	0		9	1
324	3	02212131121121233	022121311211212331	022121311211212332	022121311211212333	4	324	0.798263	4		13	3	3	1	1800	1	18	2	1	1		1	1	2		1	2		0	3	2	2	15		1	0	4	0	2	1		0	0	0	1	0		14	1
325	3	02212131121121213	022121311211212131	022121311211212132	022121311211212133	4	325	0.798263	4		4	1	3	5	200	1	13	3	2	5		1	1	0		1	1	1	0	4	3	3	15		1	0	4	1	1	0		2	0	0	1	0		15	1
326	15	101231133	1012311331	1012311332	1012311333	4	326	0.159653	4		15	4	0	1	0	0	42	0	0	5		2	0	0		1	2		4	5	3	3			1	0	4	1	1	1		1	1	0	1	1		18	1
327	2	101321	1013211	1013212	1013213	4	327	1.19739	4		15	4	0	2	0	0	28	1	0	5		2	0	0		1	0	3	1	5	3	3	30		2		4	1	3	3		2	1	0	1	2			0
328	10	101322	1013221	1013222	1013223	4	328	0.239479	4		11	3	3	1	1200	1	18	2	1	1		2	0	2		1	1	1	4	0	0	0	7		1	0	4	0	1	1		0	1	1	1	0		19	1
329	3	101323	1013231	1013232	1013233	4	329	0.798263	4		11	3	0	1	1600	0	31	1	0	5		1	1	2		1	2		4	3	2	2	3		1	0	4	1	1	1		1	0	2	0			22	1
330	15	10131313	101313131	101313132	101313133	4	330	0.159653	4		11	3	3	1	800	1	16	2	1	1		0	0	0		1	1	1	4	0	0	0	8		1	0	0	1	3	1		1	1	0	1	2		14	0
331	20	101231131131	1012311311311	1012311311312	1012311311313	4	331	0.11974	4		17	4	0	1	1000	0	38	0	0	5		2	0	0		1	1	1	4	5	3	3			1	0	4	1	0	1		2	0	0	1	1		19	0
332	2	041	0411	0412	0413	4	332	1.19739	4		10	2	3	1	0	0	20	2	1	5		1	1	2		0											4	1	0	3		2	0	0	0			20	0
333	6	1012311311313	10123113113131	10123113113132	10123113113133	4	333	0.399132	4		15	4	0	1	1600	0	34	1	0	1		2	0	0		1	2		4	4	3	3			1	0	4	0	0	0		1	1	0	1	0		20	0
334	20	0221211313111	02212113131111	02212113131112	02212113131113	4	334	0.11974	4		11	3	3	2	565	0	30	1	0	2		0	0	0		1	0	2	0	5	3	3	15		1	1	1	1		3		0	1	2	1	4		12	0
335	10	101231131132	1012311311321	1012311311322	1012311311323	4	335	0.239479	4		8	2	0	1	640	0	16	2	1	1		0	0	0		1	2		1	4	3	3	30		1	0	4	0	2	0		1	1	1	1	1		14	0
336	3	0932	09321	09322	09323	4	336	0.798263	4		3	1	1	1	80	0	12	3	2	3		0	0	0		1	3		1	8	2	2	1		1	1	4	1		1		2	1	1	1	2		15	0
337	3	0931	09311	09312	09313	4	337	0.798263	4		13	3	0	1	560	0	35	0	0	3		0	0	2		1	3		4	3	2	2	19		1	1	4	1		1		1	1	1	1	1		6	0
338	5	09311	093111	093112	093113	4	338	0.478958	4		11	3	3	1	0	1	22	2	1	2		2	0	0		0											4	0	1	0		1	1	1	1	2		13	1
339	8	0511	05111	05112	05113	4	339	0.299349	4		11	3	3	0	550	1	14	2	1	2		2	0	2		1	2		1	4	3	3			2		4	1	0	3		2	0	2	1	2		16	0
340	15	0512	05121	05122	05123	4	340	0.159653	4		12	3	0	1	0	0	26	1	0	5		2	0	0		0											4	1	1	0		2	0	0	0			15	0
342	4	05112	051121	051122	051123	4	342	0.598697	4		4	1	3	1	700	1	14	2	1	1		0	0	0		1	1	1	1	0	0	0	7		1	0	4	1	1	0		0	2	2	0			17	0
343	8	05113	051131	051132	051133	4	343	0.299349	4		11	3	0	1	650	0	12	3	2	1		2	0	0		0											4	1	1	0		0	0	0	0			11	0
344	8	05123	051231	051232	051233	4	344	0.299349	4		10	2	3	1	465	0	19	2	1	5		2	0	0		0											4	1	2	0		2	1	1	1	1		13	0
345	20	051121	0511211	0511212	0511213	4	345	0.11974	4		11	3	3	1	500	1	13	3	2	3		0	0	0		0											4	1	1	0		1	2	2	1	2		13	0
346	30	05121	051211	051212	051213	4	346	0.0798263	4		15	4	3	1	600	0	24	1	0	2		0	0	0		1	2		2	2	1	1	90		1	0	1	0	2	1		1	1	1	0	2		15	1
347	10	05122	051221	051222	051223	4	347	0.239479	4		3	1	3	2	500	0	16	2	1	5		0	0	0		0											4	0	4	0		0	0	0	0			14	0
348	1	0513	05131	05132	05133	4	348	2.39479	4		3	1	0	1	840	1	18	2	1	3		0	0	0		0											4	0	1	3		1	0	1	1	2		14	0
349	3	051122	0511221	0511222	0511223	4	349	0.798263	4		6	1	3	1	1200	1	15	2	1	1		2	0	0		1	3		1	9	4	4	60		1	1	1	1		1		1	0	0	1	4		15	0
350	10	051123	0511231	0511232	0511233	4	350	0.239479	4		8	2	3	4	2500	1	10	3	2	5		1	1	2		1	1	1	1	3	2	2	20		1	0	1	0	1	0		0	0	0	1	1		11	1
351	4	051231	0512311	0512312	0512313	4	351	0.598697	4		8	2	3	1	200		0	4	2			3	2	2		1	2		1	3	2	2	21		1	0	1	1	2	1		0	1	0	1	4		13	1
352	4	051232	0512321	0512322	0512323	4	352	0.598697	4		7	1	0	1	400	0	14	2	1	5		1	1	2		1	2		1	3	2	2	7		1	0	4	1	2	0		1	0	0	1	2		14	0
353	15	051233	0512331	0512332	0512333	4	353	0.159653	4		11	3	3	1	1000	1	17	2	1	0		0	0	0		1	2		4	3	2	2	30		1	0	4	1	1	0		1	0	0	1	2		15	0
354	3	0511211	05112111	05112112	05112113	4	354	0.798263	4		8	2	3	1	670	1	11	3	2	1		0	0	0		0											4	0	2	0		1	1	1	1	1		12	0
355	10	0511212	05112121	05112122	05112123	4	355	0.239479	4		6	1	3	1	0		0	4	2			2	0	0		0											4	0	3	3		2	0	2	0			12	1
356		0511213	05112131	05112132	05112133	4	356		4		1	1	3	1	0	0	11	3	2	5		1	1	2		1	2		0	3	2	2	15		1	1	4	1		1		2	0	0	0			17	0
357	5	051211	0512111	0512112	0512113	4	357	0.478958	4		11	3	3	2	600	0	22	2	1	3		2	0	0		1	2		2	3	2	2			1	0	1	1	1	1		2	0	0	0			15	0
358	50	051212	0512121	0512122	0512123	4	358	0.0478958	4		11	3	3	1	700	1	15	2	1	3		2	0	0		0											4	0	0	0		1	1	1	1	0		15	0
359	4	051213	0512131	0512132	0512133	4	359	0.598697	4		8	2	0	2	600	1	16	2	1	5		2	0	0		1	3		1	3	2	2			1	1	4	1		1		2	1	1	1	0		15	0
360		051221	0512211	0512212	0512213	4	360		4		8	2	0	1	800	1	7	4	2	3		3	2	2		1	2		0	3	2	2	0		1	0	4	1	1	0		0	0	0	0			15	1
361	8	051222	0512221	0512222	0512223	4	361	0.299349	4		5	1	0	2	300	1	10	3	2	3		2	0	2		0											4	0	4	0		0	1	0	1	4		16	0
362	4	051223	0512231	0512232	0512233	4	362	0.598697	4		5	1	3	2	0	0	8	3	2	3		0	0	0		0											4	0	4	0		2	1	2	1	4		15	0
363	10	05131	051311	051312	051313	4	363	0.239479	4		4	1	3	1	600		0	4	2			0	0	0		0											4	0	0	3		1	1	1	1	4		17	0
364	1	05132	051321	051322	051323	4	364	2.39479	4		11	3	0	1	700	1	27	1	0	3		1	1	0		1	2		1	0	0	0	30		1	0	4	1	1	0		1	1	1	1	0		16	0
365	10	05133	051331	051332	051333	4	365	0.239479	4		17	4	3	1	11000	1	42	0	0	0		0	0	0		1	0	2	4	5	3	3	4		1	0	4	1	3	1		1	1	1	1	0		15	1
1	15	01	011	012	013	5	1	0.0536094	5		13	3	0	1	0	0	15	2	1	5		1	1	2		0											4	1	4	0		1	0	0	1	1		15	0
2	20	02	021	022	023	5	2	0.0402071	5		13	3	0	2	800	1	11	3	2	3		0	0	0		0											0	1	2	3		1	1	0	1	1		12	0
3	5	03	031	032	033	5	3	0.160828	5		15	4	0	1	1200	1	22	2	1	2		2	0	0		0											1	1	1	0		1	0	0	1	4		23	0
4	10	04	041	042	043	5	4	0.0804141	5		13	3	0	1	2000	1	22	2	1	3		0	0	0		0											4	1	1	0		1	0	0	1	3		14	0
5	5	021	0211	0212	0213	5	5	0.160828	5		13	3	0	1	1100	1	21	2	1	1		0	0	0		1	2		5	8	2	2	7		1	0	0	0	1	0		1	1	1	1	0		12	0
6	100	011	0111	0112	0113	5	6	0.00804141	5		18	4	0	2	3500	1	32	1	0	0		2	0	0		1	2		4	8	2	2			1	0	3	1	1	1		1	1	1	1	0		13	0
7	30	012	0121	0122	0123	5	7	0.0268047	5		15	4	2	0	800	1	27	1	0	3		2	0	0		1	3		2	2	1	1	15		1	0	0	1	4	0		1	1	1	1	0		16	1
8	6	031	0311	0312	0313	5	8	0.134024	5		18	4	0	1	480	1	23	1	0	2		2	0	0		1	3		0	9	4	4	45		1	1	4	1		3		1	1	2	1	2		15	1
9	15	032	0321	0322	0323	5	9	0.0536094	5		14	3	0	2	800	1	16	2	1	3		2	0	2		0											4	0	0	0		1	1	1	1	3		8	0
10	30	022	0221	0222	0223	5	10	0.0268047	5		10	2	3	1	600	0	19	2	1	3		0	0	0		1	1	1	0	4	3	3	30		2		4	1	2	0		1	1	1	1	2		15	0
11	4	042	0421	0422	0423	5	11	0.201035	5		13	3	0	1	900	0	19	2	1	3		2	0	0		1	2		1	1	1	2	7		1	0	1	1	1	3		1	0	0	1	0		12	0
12	3	041	0411	0412	0413	5	12	0.268047	5		18	4	3	0	800	0	25	1	0	3		2	0	0		1	0	3	0	5	3	3	60		0		1	1	4	1		1	1	1	1	0		12	0
13	20	023	0231	0232	0233	5	13	0.0402071	5		14	3	3	2	500	1	24	1	0	3		0	0	0		1	2		1	7	2	2	20		1	1	1	1		1		1	1	1	1	0		12	0
14	3	013	0131	0132	0133	5	14	0.268047	5		19	4	0	2	0	0	26	1	0	5		0	0	0		0											1	1	1	0		1	1	0	0	1		20	0
15	5	0311	03111	03112	03113	5	15	0.160828	5		15	4	3	1	2000	1	37	0	0	1		4	0	2		1	0		1	9	4	4	15		1	1	4	1		1		1	1	1	1	1		9	0
16	25	05	051	052	053	5	16	0.0321657	5		22	4	3	1	400	1	18	2	1	2		0	0	0		0											4	1	1	0		1	1	0	1	0		14	0
17	20	0222	02221	02222	02223	5	17	0.0402071	5		10	2	3	1	680	1	14	2	1	1		0	0	0		0											4	1	1	0		1	1	1	1	2		13	0
18	10	0412	04121	04122	04123	5	18	0.0804141	5		30	4	3	1	1150	1	19	2	1	1		0	0	0		1	2		0	3	2	2	40		1	0	1	1	3	1		1	1	2	1	2		13	1
19	30	0223	02231	02232	02233	5	19	0.0268047	5		8	2	0	1	700	1	13	3	2	3		0	0	0		1	1	1	1	6	0	0	7		1	0	4	1	3	0		1	1	0	1	2		13	1
20	10	033	0331	0332	0333	5	20	0.0804141	5		18	4	1	1	0	0	26	1	0	3		0	0	0		1	0	5	0	8	2	2	15		1	0	1	1	4	1		1	1	1	1	3		17	0
21	5	0211	02111	02112	02113	5	21	0.160828	5		11	3	0	1	1500	0	33	1	0	5		0	0	0		1	2		0	3	2	2	30		1	0	4	1	2	3		1	0	0	1	0		12	0
22	90	0322	03221	03222	03223	5	22	0.0089349	5		14	3	0	1	1150	0	24	1	0	5		0	0	0		0											4	1	4	0		2	1	1	1	3		20	0
23	30	0131	01311	01312	01313	5	23	0.0268047	5		11	3	0	2	300	0	12	3	2	3		2	0	0		0											4	1	1	0		1	1	0	0	1		12	0
24	15	0323	03231	03232	03233	5	24	0.0536094	5		13	3	0	2	600	0	21	2	1	5		0	0	0		1	0	1	0	3	2	2	0		1	0	4	1	1	3		1	1	1	1	3		16	0
25	100	0321	03211	03212	03213	5	25	0.00804141	5		11	3	0	1	0	0	38	0	0	5		2	0	0		1	0	1	5	4	3	3	0		1	0	4	0	4	0		2	0	0	1	0		15	1
26	30	0132	01321	01322	01323	5	26	0.0268047	5		12	3	0	1	0	0	16	2	1	5		2	0	0		0											4	1	1	0		1	1	0	1	1		15	0
27	30	0133	01331	01332	01333	5	27	0.0268047	5		11	3	0	1	980	0	19	2	1	3		0	0	2		1	1	1	0	6	0	0	45		1	0	4	1	2	1		1	1	1	0	2		10	0
28	50	0221	02211	02212	02213	5	28	0.0160828	5		11	3	1	1	450	0	19	2	1	1		0	0	0		0											4	1	1	0		1	1	1	1	2		12	0
29	5	04121	041211	041212	041213	5	29	0.160828	5		13	3	0	1	500	0	16	2	1	1		0	0	0		0											1	0	1	1		1	0	0	1	2		10	0
30		043	0431	0432	0433	5	30		5		17	4	0	1	800	0	37	0	0	3		0	0	0		0											4	0	0	0		1	1	0	1	1		11	0
31	10	051	0511	0512	0513	5	31	0.0804141	5				3	1	408	0	21	2	1	1		2	0	2		1	2		0	9	4	4	35		1	0	4	1	3	1		1	1	0	1	2		15	0
32	5	02113	021131	021132	021133	5	32	0.160828	5		18	4	0	1	1500	0	34	1	0	0		2	0	0		1	0	2	4	5	3	3	5		1	0	0	1	0	1		1	1	1	1	2		19	0
33	15	0413	04131	04132	04133	5	33	0.0536094	5		11	3	2	1	0	0	15	2	1	5		0	0	0		0											4	0	4	0		1	1	0	1	3		12	0
34	15	01331	013311	013312	013313	5	34	0.0536094	5		11	3	0	1	1200	0	36	0	0	5		0	0	0		1	1	1	0	5	3	3	45		1	0	4	1	2	1		1	1	1	1	2		8	0
35	15	02222	022221	022222	022223	5	35	0.0536094	5		12	3	3	1	0	0	20	2	1	5		0	0	0		1	0	1	1	3	2	2	15		1	0	4	1	2	1		1	1	1	1	1		16	0
36	5	0231	02311	02312	02313	5	36	0.160828	5		14	3	0	2	500	0	22	2	1	2		0	0	0		1	2		0	4	3	3	15		1	1	4	1		1		1	1	1	1	0		14	0
37	80	052	0521	0522	0523	5	37	0.0100518	5		12	3	3	0	700	0	32	1	0	3		1	1	2		1	0	2	0	5	3	3			0		4	1	1	1		1	1	1	1	1		15	0
38	8	03232	032321	032322	032323	5	38	0.100518	5		13	3	0	1	500	0	19	2	1	1		0	0	0		0											4	0	1	0		1	1	0	1	2		19	1
39	3	021131	0211311	0211312	0211313	5	39	0.268047	5		16	4	0	1	520	1	26	1	0	2		0	0	0		1	0	4	0	5	3	3	45		1	0	0	1	1	1		0	0	0	1	4		15	0
40	4	053	0531	0532	0533	5	40	0.201035	5		11	3	2	1	380	0	19	2	1	1		2	0	0		0											4	1	0	0		1	0	1	1	1		16	0
41	8	0511	05111	05112	05113	5	41	0.100518	5		19	4	3	1	580	0	30	1	0	1		2	0	0		1	2		5	2	1	1	30		1	0	0	0	1	0		0	1	1	1	1		10	1
42	5	0213	02131	02132	02133	5	42	0.160828	5		13	3	0	1	350	1	16	2	1	3		2	0	0		0											4	0	1	0		1	1	1	1	0		12	0
43	20	02131	021311	021312	021313	5	43	0.0402071	5		13	3	0	2	600	1	16	2	1	1		0	0	0		1	1	2	4	4	3	3	3		1	0	1	1	1	1		1	1	1	1	1		13	0
44	2	021132	0211321	0211322	0211323	5	44	0.402071	5		19	4	0	1	500	0	25	1	0	0		1	1	2		1	1	1	1	5	3	3	10		1	0	0	1	2	1		1	1	1	1	2		14	1
45	5	0211311	02113111	02113112	02113113	5	45	0.160828	5		13	3	3	1	1000	0	38	0	0	0		2	0	0		1	1	1	0	4	3	3	40		1	0	4	1	2	0		1	1	1	1	2		13	0
46	30	01332	013321	013322	013323	5	46	0.0268047	5		11	3	3	1	600	0	24	1	0	5		2	0	0		1	2		1	2	1	1			1	0	1	1	2	0		1	0	0	0			18	0
47	9	03112	031121	031122	031123	5	47	0.089349	5		12	3	3	2	1200	1	18	2	1	3		2	0	0		1	1	1	2	4	3	3	15		1	0	0	0	1	1		1	1	1	0	3		14	0
48	10	0211312	02113121	02113122	02113123	5	48	0.0804141	5		16	4	0	1	2500	1	27	1	0	0		4	0	0		0											0	0	0	1		0	0	0	1	2		18	1
49	20	022223	0222231	0222232	0222233	5	49	0.0402071	5		12	3	3	1	400	0	30	1	0	2		1	1	0		0											4	1	2	0		1	1	0	1	0		14	0
50	4	0212	02121	02122	02123	5	50	0.201035	5		16	4	3	1	500	0	30	1	0	2		0	0	0		0											0	1	1	0		1	1	0	1	2		14	1
51	1	032323	0323231	0323232	0323233	5	51	0.804141	5		11	3	0	1	0	0	18	2	1	1		1	1	2		0											4	0	0	0		1	0	0	0			16	1
52	15	0211322	02113221	02113222	02113223	5	52	0.0536094	5		18	4	0	1	3400	1	29	1	0	1		0	0	0		1	1	2	4	3	2	2	60		1	0	4	0	1	0		1	1	2	1	0		13	0
53	30	032321	0323211	0323212	0323213	5	53	0.0268047	5		12	3	0	1	1500	1	15	2	1	5		0	0	0		1	1	1	4	3	2	2	1		1	0	4	1	4	1		1	0	1	1	2		5	1
54	20	02113221	021132211	021132212	021132213	5	54	0.0402071	5		18	4	3	2	500	0	19	2	1	3		1	1	2		1	0	1	4	3	2	2	30		1	0	4	0	2	1		1	1	0	1	0		8	1
55	50	021132211	0211322111	0211322112	0211322113	5	55	0.0160828	5		12	3	0	1	500	0	27	1	0	3		0	0	0		0											4	1	2	0		1	1	1	1	0		11	0
56	5	04122	041221	041222	041223	5	56	0.160828	5		13	3	3	1	900	0	22	2	1	1		0	0	2		0											4	0	1	0		1	0	0	0			17	0
57	10	022222	0222221	0222222	0222223	5	57	0.0804141	5		16	4	2	1	530	1	23	1	0	3		4	0	0		0											4	1	1	0		0	0	2	0			12	0
58	10	0533	05331	05332	05333	5	58	0.0804141	5		13	3	4	1	500	0	27	1	0	1		0	0	2		0											0	0	1	0		1	1	1	1	2		16	0
59	20	01323	013231	013232	013233	5	59	0.0402071	5		11	3	3	1	450	1	12	3	2	1		0	0	0		0											1	1	0	0		1	1	1	1	2		16	0
60	10	021132212	0211322121	0211322122	0211322123	5	60	0.0804141	5		21	4	0	1	4000	1	34	1	0	0		0	0	0		1	2		4	4	3	3	7		1	0	0	1	1	0		1	1	1	1	0		12	0
61	8	021132213	0211322131	0211322132	0211322133	5	61	0.100518	5		13	3	3	1	700	0	22	2	1	2		1	1	2		0											4	0	1	0		0	0	0	1	0		14	0
62	20	0222232	02222321	02222322	02222323	5	62	0.0402071	5		13	3	0	1	2000	1	20	2	1	1		2	0	0		0											4	0	1	0		1	0	0	1	0		16	1
63	10	022221	0222211	0222212	0222213	5	63	0.0804141	5		12	3	1	1	200	0	26	1	0	5		1	1	2		0											4	1	1	0		1	0	0	1	1		10	1
64	10	02112	021121	021122	021123	5	64	0.0804141	5		14	3	0	2	800	0	21	2	1	1		0	0	0		1	1	1	4	0	0	0	12		1	0	0	1	4	0		1	0	0	1	2		13	1
65	10	0211322133	02113221331	02113221332	02113221333	5	65	0.0804141	5		13	3	3	0	515	1	12	3	2	1		1	1	2		1	1	1	1	5	3	3	15		1	0	4	1	1	0		1	1	1	1	0		17	1
66	5	02223	022231	022232	022233	5	66	0.160828	5		13	3	3	1	790	1	9	3	2	1		2	0	0		1	1	1	1	2	1	1	7		1	0	0	1	1	1		1	1	1	1	0		18	0
67	1	021121	0211211	0211212	0211213	5	67	0.804141	5		19	4	0	2	1200	1	20	2	1	3		2	0	0		1	2		4	4	3	3	1		1	0	1	1	0	0		1	1	0	1	0		16	0
68	20	0222211	02222111	02222112	02222113	5	68	0.0402071	5		13	3	3	1	800	0	23	1	0	2		2	0	0		1	1	1	0	5	3	3	3		1	0	4	1	1	1		1	1	0	1	0		14	0
69	70	0222213	02222131	02222132	02222133	5	69	0.0114877	5		13	3	0	1	450	0	24	1	0	5		0	0	0		0											4	0	2	0		0	1	1	0	4		15	1
70	30	02113111	021131111	021131112	021131113	5	70	0.0268047	5		13	3	1	1	600	0	19	2	1	2		0	0	0		0											1	0	1	0		0	1	0	1	1		15	0
71	3	0211313	02113131	02113132	02113133	5	71	0.268047	5		18	4	3	1	0	1	25	1	0	5		2	0	0		1	1	1	0	5	3	3	10		1	0	1	1	1	1		0	0	0	0			18	0
72	3	041223	0412231	0412232	0412233	5	72	0.268047	5		13	3	0	0	700	1	19	2	1	1		4	0	0		0											4	1	1	0		1	1	0	1	0		14	0
73	10	021133	0211331	0211332	0211333	5	73	0.0804141	5		13	3	0	1	500	1	25	1	0	1		2	0	0		1	1	10	0	3	2	2	10		1	0	4	1	1	0		1	1	1	1	0		16	0
[truncated: 1,860 more rows]
[truncated: 316 more columns]

## Sheet: variáveis
Variável	Posição	Rótulo			Valores de variáveis
id	1	id do participante			Valor		Rótulo
degrre	2	qd4: rede de contato hsh (referente a d3) que convidaria para o estudo			degrre	6666	nao sabe/ nao lembra
n_mero_r	3	<none>				7777	nd
filho_1	4	numero rds do primeiro convidado do participante				8888	recusa
filho_2	5	numero rds do segundo convidado do participante			municipi	1	Manaus
filho_3	6	numero rds do terceiro convidado do participante				2	Recife
municipi	7	gerenciador de cupons - id do municipio de realizacao da pesquisa				3	Salvador
id_seque	8	id do participante				4	Brasilia
peso1	9	peso com a qd4				5	Campo Grande
cidad	10	municipio				6	Belo Horizonte
demogra	11	demografico sócio comportamental				7	Rio de Janeiro
qfin3_1	12	inclusao - qf3: quantos anos de escola voce completou no total?				8	Santos
escola_1	13	qf3: quantos anos de escola voce completou no total?				9	Curitiba
qa1_1	14	qa1: como voce se classifica em relacao a sua cor ou raca?				10	Itajai
qa2_1	15	qa2: qual e o seu estado conjugal?			cidad	1	manaus
qa3_1	16	qa3: qual foi sua renda, aproximadamente, no ultimo mes?				2	recife
qa9_1	17	qa9: voce e o chefe de seu domicilio?				3	salvador
crit_bra	18	criterio brasil: score				4	brasilia
criterio	19	criterio brasil (5 categorias)				5	campo grande
classe3c	20	criterio brasil (3 categorias)				6	belo horizonte
qa21_1	21	qa21: qual e a sua situacao de trabalho atual?				7	rio de janeiro
identifica	22	identidade sexual				8	santos
qc1_1	23	qc1: com qual dessas categorias voce mais se identifica?				9	curitiba
qc1_3	24	qc1: com qual dessas categorias voce mais se identifica?				10	itajai
qc2_1	25	qc2: voce sente atracao sexual:			qfin3_1	6666	nao sabe/ nao lembra
teste_anter	26	testes anteriores				7777	nd
qb1_1	27	qb1: ja fez o teste para aids alguma vez na vida?				8888	recusa
qb2_1	28	qb2: quando foi a ultima vez que voce fez o teste para aids?			escola_1	1	0-7 anos
qb3_1	29	qb3: nos ultimos 12 meses, quantas vezes voce fez o teste para aids?				2	8-10 anos
qb4_1	30	qb4: em que local voce fez o ultimo teste para aids?				3	11-14 anos
qb5_1	31	qb5: qual foi o principal motivo para voce ter feito o ultimo teste para aids?				4	>= 15 anos
qb5_2	32	qb5: qual foi o principal motivo para voce ter feito o ultimo teste para aids?				7777	nd
qb5_3	33	qb5: qual foi o principal motivo para voce ter feito o ultimo teste para aids?			qa1_1	0	branco
qb6_1	34	qb6: quantos dias voce esperou para que o resultado do ultimo teste ficasse pron				1	preto
result_ult	35	resultado do ultimo teste				2	amarela
qb7_1	36	qb7: (ultimo teste para aids) voce sabe o resultado?				3	moreno/mulato/pardo/marrom
qb8_1	37	qb8: se importa em dizer o resultado do seu ultimo teste? (mu)				4	indigena
qb15_1	38	qb15: ja doou sangue alguma vez na vida?				7777	nd
qb16_1	39	qb16: sabe de algum servico de saude onde o teste de aids e feito gratuitamente?				8888	recusa
qb17_1	40	qb17: quais sao as suas chances de se infectar com o virus da aids?			qa2_1	0	casado
qb18_1	41	qb18: voce ja fez o teste para sifilis alguma vez na vida?				1	solteiro
familia_hsh	42	aceitação familiar				2	vive com companheiro do mesmo sexo
qc3_1	43	qc3: ja contou a algum(a) colega de trabalho que sente atracao sexual por homens				3	vive com companheira
qc4_1	44	qc4: ja contou para sua mae que sente atracao sexual por homens?				4	separado
qc5_1	45	qc5: ja contou para seu pai que sente atracao sexual por homens?				5	divorciado
qc6_1	46	qc6: ja contou para algum outro familiar que sente atracao sexual por homens?				6	viuvo
qc7_1	47	qc7: como sua familia lida com o fato de voce sentir atracao sexual por homens?				7777	nd
sexo	48	sexo				8888	recusa
qe1_1	49	qe1: com que idade voce teve a sua primeira relacao sexual?			qa3_1	7777	nd
qe2_1	50	qe2: a pessoa com quem voce teve sua primeira relacao sexual era				8888	recusa
qe3_1	51	qe3: voces usaram camisinha nesta primeira relacao sexual?			qa9_1	0	nao
fixo_12m	52	parceiro fixo 12 meses				1	sim
qe4_1	53	qe4: 12m - voce teve relacao sexual com parceiros (as) fixos (as) nos ultimos 12				6666	nao sabe/nao lembra
qe5_1	54	qe5: 12m - com quantos(as) parceiros(as) fixos(as) voce teve relacao sexual				7777	nd
qe6_1	55	qe6: 12m- quantos desses parceiros fixos eram travestis?				8888	recusa
qe7_1	56	qe7: 12m - quantos desses parceiros fixos eram homens?			crit_bra	7777	nd
qe8_1	57	qe8: 12m - quantos desses parceiros fixos eram mulheres?			criterio	0	classe a
qe9_1	58	qe9: 12m fixo homem - com que frequencia voces usaram camisinha?				1	classe b
qe10_1	59	qe10: 12 m fixo homem - voces usaram camisinha na ultima relacao sexual				2	classe c
qe11_1	60	qe11: 12 m fixo mulher - com que frequencia voces usaram camisinha?				3	classe d
q12_1	61	qe12: 12 m fixo mulher- voces usaram camisinha na ultima relacao sexual				4	classe e
casual_12m	62	parceiro casual _12 meses				7777	nd
qe13_1	63	qe13: 12m -voce teve relacao sexual com parceiros(as) casuais nos ultimos 12 mes			classe3c	0	classe a/b
qe14_1	64	qe14: 12m - com quantos(as) parceiros(as) casuais voce teve relacao sexual nos u				1	classe c
f_casu_cam_12_1	65	12m casual - freq. do uso da camisinha (homem/mulher)				2	classe d/e
qe15_1	66	qe15: 12m - quantos desses parceiros casuais eram travestis?				7777	nd
qe16_1	67	qe16: 12m - quantos desses parceiros casuais eram homens?			qa21_1	0	servidor publico
qe17_1	68	qe17: 12m - quantos desses parceiros casuais eram mulheres?				1	empregado com carteira de trabalho
qe18_1	69	qe18: 12 m casual homem- com que frequencia voces usaram camisinha?				2	empregado sem carteira de trabalho
q19_1	70	qe19: 12 m casual homem- voces usaram camisinha na ultima relacao sexual				3	trabalha por conta propria
qe20_1	71	qe20: 12 m casual mulher- com que frequencia voces usaram camisinha?				4	empregador
qe21_1	72	qe21_1: 12 m casual mulher- voces usaram camisinha na ultima relacao sexu				5	nao esta trabalhando
comercial_12	73	parceiros comerciais 12 meses				7777	nd
comerc_12	74	12m - pratica de sexo comercial				8888	recusa
qe22_1	75	qe22: 12m - nos ultimos 12 meses, voce recebeu dinheiro em troca de sexo?			qc1_1	0	gay
qe23_1	76	qe23: 12m - _quantas pessoas que pagaram a voce para ter relacões sexuais				1	bissexual
qe24_1	77	qe24: 12m_trave_quantas dessas pessoas que vcê recebeu eram travestis?				2	homossexual
qe25_1	78	qe25: 12m_homem_quantas dessas que você recebeu pessoas eram homens?				3	heterossexual
qe26_1	79	qe26: 12m_mulher_quantas dessas pessoas você recebeu eram mulheres?				4	hsh
qe27_1	80	qe27: 12m_ comercial homem recebeu - com que frequencia usaram camisinha				5	transexual
qe28_1	81	qe28: 12m_comercial mulher recebeu - com que frequencia usaram camisinha				6	transgenero
qe29_1	82	qe29: 12m pagou - nos ultimos 12 meses, voce pagou alguma pessoa para fazer sexo				7	outro
sexo_6m	83	sexo ultimos 6 meses				7777	nd
parceiro_6m	84	6m - teve parceiro sexual aos 6 meses				8888	recusa
qe37_1	85	qe37 - 6 meses, ao todo quantos(as) parceiros(as) sexuais você teve?			qc1_3	0	gay/homo/hsh
qe38_1	86	qe38- 6 meses, quantos(as) parceiros(as) sexuais eram travesti?				1	bissexual
qe39_1	87	qe39- 6 meses, quantos(as) parceiros(as) sexuais eram homens?				2	heterossexual
qe40_1	88	qe40- 6 meses, quantos(as) parceiros(as) sexuais eram mulheres?				3	transexual/transgenero/outros
fixo_6m	89	parceiros fixo nos ultimos 6 meses				7777	nd
qe41_1	90	6 meses fixos - nº de parceiros fixos				8888	recusa
qe42_1	91	qe42: 6 m - travesti fixo --quantos desses parceiros fixos eram travestis ?			qc2_1	0	somente por homens
qe43_1	92	qe43: 6 m - quantos desses parceiros fixos eram homens?				1	somente por mulheres
qe44_1	93	qe44: 6 m- fixo -mulher - quantos desses parceiros fixos eram mulheres?				2	por homens e mulheres
pf1_6	94	fixo travesti - 6 m				7777	nd
qe45_1	95	qe45: 6 m- travesti fixo - freq. de uso de camisinha anal receptivo				8888	recusa
qe46_1	96	qe46:6 m- travesti fixo -freqüencia de uso de camisinha anal insertivo			qb1_1	0	nao
pf2_6	97	fixo mulher - 6 m				1	sim
qe47_1	98	qe47: 6 m - mulher fixa - freq. de uso de camisinha sexo vaginal				7777	nd
qe48_1	99	qe48: 6 m - mulher fixa - freq. de uso de camisinha anal				8888	recusa
qe49_1	100	qe49: 6 m - mulher fixa - voces usaram camisinha na ultima relacao vaginal			qb2_1	0	nos ultimos tres meses
qe50_1	101	qe50: 6 m - mulher fixa - em relacao a esta parceira fixa, voce:				1	entre 3 e 12 meses atras
pf3_6	102	fixo homem - 6 m				2	entre 1 e 5 anos atras
qe51_1	103	qe51: 6 m - homem fixo - freq. de uso de camisinha durante o sexo oral				3	mais de 5 anos atras
qe52_1	104	qe52: 6 m - homem fixo- freq. de uso de camisinha anal receptivo				4	nao sabe /nao lembra
qe53_1	105	qe53: 6 m - homem fixo- freq.a de uso de camisinha anal insertivo				6666	não fez teste anterior
qe54_1	106	qe54: 6 m - homem fixo - voces usaram camisinha na ultima relacao anal receptiva				7777	nd
qe55_1	107	qe55: 6 m - homem fixo -voces usaram camisinha na ultima relacao anal insertiva				8888	recusa
qe56_1	108	qe56: 6 m - homem fixo -em relacao a este ultimo parceiro fixo, voce:			qb3_1	5555	nao fez teste anterior
casual_6m	109	parceiro casual nos ultimos 6 meses				6666	não sabe/não lembra
qe57_1	110	qe57: 6 meses- casuais -nº de parceiros casuais				6667	fez a mais de 12 meses
qe58_1	111	qe58: 6 m - casual travesti- quantos desses parceiros casuais eram travestis?				7777	nd
qe59_1	112	qe59: 6 m casuais homem - quanto parceiros casuais homens?				8888	recusa
qe60_1	113	qe60: 6 m casuais mulher- quantos desses parceiros eram mulheres?			qb4_1	0	cta (coa ou coas)
pca1_6	114	casual travesti - 6 m				1	rede publica de saude
qe61_1	115	qe61: 6 m - casual travesti - freq. camisinha anal receptivo				2	doacao de sangue
qe62_1	116	qe62: 6 m - casual travesti - freq. camisinha anal insertivo				3	empresa onde trabalha
pca2_6	117	casual mulher - 6m				4	hospitais/laboratorios particulares
qe63_1	118	qe63: 6 m - casual mulher - frequ. de uso de camisinha sexo vaginal				5	outro local
qe64_1	119	qe64: 6 m - casual mulher - frequ. de uso de camisinha sexo anal				5555	nao fez teste anterior
qe65_1	120	qe65: 6 m - casual mulher - voces usaram camisinha na ultima relacão				6666	nao lembra
qe66_1	121	qe66: 6m - casual mulher - ultimo parc. voce sabia:				7777	nd
pca3_6	122	casual homem - 6 m				8888	recusa
qe67_1	123	qe67: 6 m - casual homem - frequ. de uso de camisinha oral			qb5_1	0	exigencia do patrao / chefe
qe68_1	124	qe68: 6 m - casual homem - freqü. de uso de camisinha anal receptivo				1	doou sangue somente para se testar
qe69_1	125	qe69: 6 m - casual homem - freqü. de uso de camisinha anal insertivo				2	doou sangue porque precisou ou quis
qe70_1	126	qe70: 6 m - casual homem - camisinha ultima relacao anal receptiva				3	achou que tinha algum risco
qe71_1	127	qe71: 6 m - casual homem - camisinha na ultima relacao anal insertiva				4	curiosidade
qe72_1	128	qe72: 6 m - casual homem - ultimo parceiro voce sabia:				5	rotina
comercial_6m	129	parceiro comercial nos ultimos 6 meses				6	parceiro(a) pediu
q73_1	130	qe73:6m- n de parceiros comerciais				7	parceiro(a) infectado(a) pelo hiv
qe74_1	131	qe74: 6 m - quantos desses parceiros comerciais eram travestis?				8	indicacao medica
qe75_1	132	qe75: quantos desses parceiros comerciais eram homens?				9	outro motivo
qe76_1	133	qe76: quantos dessas parceiras comerciais eram mulheres?_6m				5555	nao fez teste anterior
pco1_6	134	comercial travesti - 6 m				6666	não sabe/não lembra
qe77_1	135	qe77: 6 m - comercial travesti - freqüencia de uso de camisinha anal receptivo				7777	nd
qe78_1	136	qe78: 6 m- comercial travesti - freqüencia de uso de camisinha anal insertivo				8888	recusa
pco2_6	137	comercial mulher - 6 m			qb5_2	0	exigencia do patrao/chefe; pedido do parceiro
qe79_1	138	qe79: 6 m - comercial mulher - frequencia de uso de camisinha durante relação va				1	doou sangue - testar/ voluntária
qe80_1	139	qe80: 6 m - comercial mulher - frequencia de uso de camisinha durante relação an				2	achou que tinha risco/ comportamento de risco
qe81_1	140	qe81: 6 m - comercial mulher - voces usaram camisinha na ultima relação sexual				3	curiosidade/rotina
qe82_1	141	qe82: 6 m - comercial mulher - ultima parceira comercial, voce:				4	outro motivo
pco3_6	142	comercial homem - 6 m				5555	nao fez teste anterior
qe83_1	143	qe83: 6m - comercial homem - frequencia de uso de camisinha sexo oral				6666	não sabe/não lembra
qe84_1	144	qe84: 6m - comercial homem - freq. de uso de camisinha sexo anal receptivo				7777	nd
qe85_1	145	qe85:6m - comercial homem - freq. de uso de camisinha sexo anal insertivo				8888	recusa
qe86_1	146	qe86: 6m- comercial homem - voces usaram camisinha na ultima receptiva			qb5_3	0	exigencia do patrao/chefe; pedido do parceiro
qe87_1	147	qe87: 6m - comercial homem - voces usaram camisinha na ultima insertiva				1	doou sangue - voluntário
qe88_1	148	qe88: 6 m - comercial homem - ultimo parceiro comercial, voce sabia:				2	achou que tinha ou compor. risco/doou sangue p. testar
local	149	local de encontro				3	curiosidade/rotina
qe89_1	150	qe89: no ultimo mes, voce foi a algum lugar ou utilizou algum servico para encon				4	outro motivo
qe90a_1	151	qe90(a): bares gays				5555	nao fez teste anterior
qe90b_1	152	qe90(b): boates				6666	não sabe/não lembra
qe90c_1	153	qe90(c): dark rooms				7777	nd
qe90d_1	154	qe90(d): saunas				8888	recusa
qe90e_1	155	qe90(e): cinemas			qb6_1	5555	nao fez teste anterior
qe90f_1	156	qe90(f): banheiros publicos				6666	nao sabe/ nao lembra
qe90g_1	157	qe90(g): festas				7777	nd
qe90h_1	158	qe90(h): casa de amigos				8888	recusa
qe90i_1	159	qe90(i): usou a internet			qb7_1	0	nao
qe90j_1	160	qe90(j): usou o telefone, 'tele gls' ou 'amizade'				1	sim
qe90k_1	161	qe90(k): outro lugar				2	nao buscou resultado
qe35_1	162	qe35: o uso de alcool ou drogas pode fazer com que a pessoa se esqueca ou nao se				5555	nao fez teste anterior
qe36_1	163	qe36: isso ja aconteceu com voce?				7777	nd
bebida	164	bebida				8888	recusa
qf1_1	165	qf1: com que frequencia voce consome bebidas alcoolicas?			qb8_1	0	negativo
qf2_1	166	qf2: quantas doses de alcool voce consome num dia normal?				1	positivo
drogas	167	droga				2	inconclusivo
qf12_1	168	qf12: (6 meses) quantas vezes voce fumou maconha?				3	nao quero dizer
qf13_1	169	qf13: (6 meses) frequencia do uso de maconha durante ou antes da relacao sexual?				5555	não conhece o resultado
qf14_1	170	qf14: (6 meses) quantas vezes voce fumou crack ou merla?				5556	não buscou o resultado
qf15_1	171	qf15: (6 meses) frequencia do uso de crack ou merla durante ou antes da relacao				6666	nao fez teste anterior
qf16_1	172	qf16: (6 meses) quantas vezes voce tomou bolinha ou anfetaminas?				7777	nd
qf17_1	173	qf17: (6 meses) frequencia do uso de bolinha ou anfetaminas durante ou antes da				8888	recusa
qf18_1	174	qf18: (6 meses) quantas vezes voce cheirou lanca-perfume ou afins?			qb15_1	0	sim, nos ultimos 12 meses
qf19_1	175	qf19: (6 meses) frequencia do uso de lanca-perfume ou afins durante ou antes da				1	sim, entre um ano e 20 anos atras
qf20_1	176	qf20: (6 meses) quantas vezes voce tomou ecstasy?				2	sim, ha mais de 20 anos
qf21_1	177	qf21: (6 meses) frequencia do uso de ecstasy durante ou antes da relacao sexual?				3	sim, mas nao lembro quando
qf22_1	178	qf22: (6 meses) quantas vezes voce cheirou cocaina?				4	nao
qf23_1	179	qf23: (6 meses) frequencia de cheirar cocaina durante ou antes da relacao sexual				7777	nd
qf24_1	180	qf24: (6 meses) quantas vezes voce injetou cocaina na veia?				8888	recusa
qf25_1	181	qf25: (6 meses) frequencia de injecao de cocaina na veia durante ou antes da rel			qb16_1	0	nao
qf26_1	182	qf26: (6 meses) quantas vezes voce injetou alguma outra droga na veia?				1	sim
qf27_1	183	qf27: (6 meses) frequencia de injecao de outra droga na veia durante ou antes da				6666	nao sabe/nao lembra
discrimina	184	discrimina�o				7777	nd
qg1b_1	185	qg1(b): sim, por causa de sua cor ou raca				8888	recusa
qg1c_1	186	qg1(c): sim, por falta de dinheiro ou condicao social			qb17_1	0	nenhuma chance
qg1d_1	187	qg1(d): sim, por causa de sua idade				1	pouca chance
qg1e_1	188	qg1(e): sim, por causa de sua orientacao sexual				2	chance moderada
qg2a_1	189	qg2(a): no seu trabalho				3	grande chance
qg2b_1	190	qg2(b): na sua escola ou faculdade				4	nao sabe
qg2c_1	191	qg2(c): em algum ambiente religioso				5555	teste anterior hiv+
qg2d_1	192	qg2(d): em locais de comercio				7777	nd
qg2e_1	193	qg2(e): em locais de lazer				8888	recusa
qg2f_1	194	qg2(f): em algum servico de saude			qb18_1	0	sim
qg2g_1	195	qg2(g): na rua				1	nao
qg2h_1	196	qg2(h): em outro local				3	nao sabe/nao lembra
agressÂo	197	agressÃo verbal/fÍsica/sexual por causa da orientaÇÃo sexual				7777	nd
qg3_vida	198	qg3: (alguma vez) alguem te xingou/humilhou por causa de sua orientacao sexual?				8888	recusa
qg5_vida	199	qg5: (alguma vez) alguem te agrediu fisicamente por causa de sua orientacao sexu			qc3_1	0	nao
qg7a_1	200	qg7(a): agre. física:companheiro(a), conjuge ou parceiro(a) sexual fixo ou regul				1	sim
qg7b_1	201	qg7(b): parceiro(a) sexual casual, nao fixo				2	nao tem colegas de trabalho
qg7c_1	202	qg7(c): parceiro sexual que pagou para voce para fazer sexo (cliente)				7777	nd
qg7d_1	203	qg7(d): algum familiar/parente				8888	recusa
qg7e_1	204	qg7(e): algum(a) colega de trabalho			qc4_1	0	nao
qg7f_1	205	qg7(f): algum(a) amigo(a) ou conhecido(a)				1	sim
qg7g_1	206	qg7(g): algum policial				2	nao tem mae viva
qg7h_1	207	qg7(h): alguma pessoa estranha ou desconhecida				7777	nd
qg8_vida	208	qg8: (alguma vez) alguem te forcou a ter relacões sexuais contra a sua vontade?				8888	recusa
qg9_1	209	qg9: que idade voce tinha quando isso aconteceu pela primeira vez?			qc5_1	0	nao
qg10_1	210	qg10: que idade voce tinha na ultima vez que isso aconteceu?				1	sim
qg11_1	211	qg11: quem das pessoas que vou mencionar ja forcou voce a ter relacões sexuais c				2	nao tem pai vivo
qg11a_1	212	qg11(a): agre. sexual: companheiro(a), conjuge ou parceiro(a) sexual fixo ou reg				7777	nd
qg11b_1	213	qg11(b): parceiro(a) sexual casual, nao fixo				8888	recusa
qg11c_1	214	qg11(c): parceiro sexual que pagou para voce para fazer sexo (cliente)			qc6_1	0	nao
qg11d_1	215	qg11(d): algum familiar/parente				1	sim
qg11e_1	216	qg11(e): algum(a) colega de trabalho				2	nao tem outro familiar
qg11f_1	217	qg11(f): algum(a) amigo(a) ou conhecido(a)				7777	nd
qg11g_1	218	qg11(g): algum policial				8888	recusa
qg11h_1	219	qg11(h): alguma pessoa estranha ou desconhecida			qc7_1	0	aprovam completamente
qg4_12m	220	qg4: (12 meses) alguem te xingou/humilhou por causa de sua orientação sexual				1	aprovam parcialmente
qg4_1	221	qg4: (12 meses) frequencia com que alguem te xingou/humilhou por causa de sua or				2	sao indiferentes
qg6_12m	222	qg6: (12 meses) alguem te agrediu fisicamente por causa de sua orientação sexual				3	desaprovam parcialmente
qg6_1	223	qg6: (12 meses) frequencia com que alguem te agrediu fisicamente por causa de se				4	desaprovam completamente
ongs	224	participaÇÃo em atividade organizada				5555	não sabe
qh1_1	225	qh1: participacao em atividade organizada por igreja ou grupo religioso?				6666	não tem familiar
qh2_1	226	qh2: participacao em atividade organizada em servicos de saude?				7777	nd
qh3_1	227	qh3: voce conhece algum grupo organizado, movimento social ou ong que trabalhe c				8888	recusa
qh4_1	228	qh4: frequenta/membro de algum grupo organizado de promocao da cidadania e defes			qe1_1	6666	nao sabe/ nao lembra
qh5_1	229	qh5: quantos dos seus amigos ou colegas conversam sobre prevencao de dst e aids?				7777	nd
qh6_1	230	qh6: quantos dos seus amigos ou colegas incentivam voce a usar camisinha?				8888	recusa
qh7_1	231	qh7: quantos dos seus amigos ou colegas dizem que usam camisinha nas relacões se			qe2_1	0	homem
qh5_1_1	232	qh5: quantos dos seus amigos ou colegas conversam sobre prevencao de dst e aids?				1	mulher
qh6_1_1	233	qh6: quantos dos seus amigos ou colegas incentivam voce a usar camisinha?				2	travesti
qh7_1_1	234	qh7: quantos dos seus amigos ou colegas dizem que usam camisinha nas relacões se				7777	nd
assistencia	235	bloco j: assistÊncia À saÚde e dst				8888	recusa
qj1_1	236	qj1: voce ja teve sifilis alguma vez na vida?			qe3_1	0	nao
qj2_1	237	qj2: (12 meses) voce teve feridas no penis ou no ânus?				1	sim
qj3_1	238	qj3: (12 meses) voce teve pequenas bolhas no penis ou no ânus?				6666	nao sabe/nao lembra
qj4_1	239	qj4: (12 meses) voce teve verrugas no penis ou no ânus?				7777	nd
qj5_1	240	qj5: (12 meses) voce teve corrimento no penis ou no ânus?				8888	recusa
qj6_1	241	qj6: voce procurou algum lugar para tratar esse(s) problema(s) de saude?			qe4_1	0	nao
qj7_1	242	qj7: qual foi o primeiro lugar que voce procurou para tratar esse(s) problema(s)				1	sim
qj8_1	243	qj8: voce recebeu orientacao do profissional que te atendeu sobre uso preservati				6666	nao sabe/nao lembra
qj9_1	244	qj9: recebeu orientacao do prof. que sobre informar seus parcs. sobre problema(s				7777	nd
qj10_1	245	qj10: recebeu orientacao do prof. que te atendeu para fazer o teste de aids?				8888	recusa
qj11_1	246	qj11: voce recebeu orientacao do profissional que te atendeu para fazer o teste			qe5_1	0	1
qj12_1	247	qj12: o profissional que te atendeu passou medicamento para voce tomar ou passar				1	2
qj13_1	248	qj13: voce ainda tem esse(s) problema(s) de saude?				2	>=3
transmi_sifi	249	bloco k - formas de transmissÃo sífilis e hepatite b			qe6_1	5555	sem fixos travesti
qk5_1	250	qk5: alguem pode pegar sifilis se for picada por um inseto, como por exemplo, um				6666	sem parceiro fixo
qk6_1	251	qk6: alguem poder pegar sifilis se usar banheiros publicos?				7777	nd
qk7_1	252	qk7: alguem pode pegar sifilis se compartilhar seringa ou agulha com outras pess				8888	recusa
qk8_1	253	qk8: alguem pode pegar sifilis se nao usar preservativos em relacões sexuais?			qe7_1	5555	sem fixos homens
qk9_1	254	qk9: alguem pode pegar hepatite b se for picada por um inseto?				6666	sem parceiro fixo
qk10_1	255	qk10: alguem pode pegar hepatite b se usar banheiros publicos?				7777	nd
qk11_1	256	qk11: alguem pode pegar hepatite b se compartilhar seringa ou agulha com outras				8888	recusa
qk12_1	257	qk12: alguem pode pegar hepatite b se nao usar preservativos em relacões sexuais			qe8_1	5555	sem fixos mulher
qk17_1	258	qk17: uma gravida com sifilis nao passara a doenca para o bebe se receber trat.				6666	sem parceiro fixo
transmi_hiv	259	bloco k - formas de transmissÃo hiv				7777	nd
qk1_1	260	qk1: alguem pode pegar o virus da aids se for picada por um inseto?				8888	recusa
qk2_1	261	qk2: alguem poder pegar o virus da aids se usar banheiros publicos?			qe9_1	0	nenhuma das vezes
qk3_1	262	qk3: alguem pode pegar o virus da aids se compartilhar seringa ou agulha com out				1	menos da metade das vezes
qk4_1	263	qk4: alguem pode pegar o virus da aids se nao usar preservativos em relacões sex				2	mais da metade das vezes
qk13_1	264	qk13: o risco de transmissao da aids reduz se tiver relacões sexuais so com um p				3	todas as vezes
qk14_1	265	qk14: alguem com aparencia saudavel pode estar infectada pelo virus da aids.				5555	não tem fixo homem
qk15_1	266	qk15: alguem pode se infectar com o virus da aids compartilhando talheres, copos				6666	não tem parceiro(a) fixo
qk16_1	267	qk16: o risco de uma gravida hiv+ passar o virus para o bebe e < qdo ela recebe				7777	nd
qk18_1	268	qk18: o risco de uma pessoa com o hiv de transmitir o virus para outros e pequen				8888	recusa
teste_pesquisa	269	teste rÁpido pesquiza			qe10_1	0	nao
fez_teste_hiv	270	fez o teste anti-hiv na pesquisa				1	sim
hiv_1	271	teste de hiv (duas categorias) (com)				5555	não tem fixo homem
fez_sifilis	272	fez teste de sifilis na pesquisa				6666	não tem parceiro(a) fixo
sifilis_1	273	teste de sifilis (duas categorias) na pesquisa				7777	nd
Ptevihiv	274	TeViHIV				8888	recusa
Ptevisif	275	TeViSIF			qe11_1	0	nenhuma das vezes
TestSiVi	276	<none>				1	menos da metade das vezes
qfin1_1	277	inclusao - qf1: quantos anos voce fez no ultimo aniversario?				2	mais da metade das vezes
region	278	reg				3	todas as vezes
age4ca	279	RECODE of qfin1_1 (inclusao - qf1: quantos anos voce fez no ultimo aniversario?)				5555	não tem fixo mulher
age_4ca	280	RECODE of qfin1_1 (inclusao - qf1: quantos anos voce fez no ultimo aniversario?)				6666	não parceiro(a) tem fixo
cor_1	281	RECODE of qa1_1 (qa1: como voce se classifica em relacao a sua cor ou raca?)				7777	nd
cor_2	282	RECODE of qa1_1 (qa1: como voce se classifica em relacao a sua cor ou raca?)				8888	recusa
marital	283	RECODE of qa2_1 (qa2: qual e o seu estado conjugal?)			q12_1	0	nao
marital_1	284	RECODE of qa2_1 (qa2: qual e o seu estado conjugal?)				1	sim
qfin3_1_r	285	RECODE of qfin3_1 (inclusao - qf3: quantos anos de escola voce completou no tota				5555	não tem fixo mulher
qfin_3_1_4	286	RECODE of qfin3_1 (inclusao - qf3: quantos anos de escola voce completou no tota				6666	não tem parceiro(a) fixo
salario	287	RECODE of qa3_1 (qa3: qual foi sua renda, aproximadamente, no ultimo mes?)				7777	nd
working	288	RECODE of qa21_1 (qa21: qual e a sua situacao de trabalho atual?)				8888	recusa
working_1	289	RECODE of qa21_1 (qa21: qual e a sua situacao de trabalho atual?)			qe13_1	0	nao
Classe_3c	290	criterio brasil (3 categorias)				1	sim
class_3c	291	criterio brasil (3 categorias)				6666	nao sabe/nao lembra
sexapp	292	RECODE of qc2_1 (qc2: voce sente atracao sexual:)				7777	nd
sexopp_1	293	RECODE of qc2_1 (qc2: voce sente atracao sexual:)				8888	recusa
ident_2	294	RECODE of qc1_1 (qc1: com qual dessas categorias voce mais se identifica?)			qe14_1	5555	sem parceiro(a) casual
ident_2_1	295	RECODE of qc1_1 (qc1: com qual dessas categorias voce mais se identifica?)				6666	nao sabe/ nao lembra
approval	296	RECODE of qc7_1 (qc7: como sua familia lida com o fato de voce sentir atracao se				7777	nd
firstsex	297	RECODE of qe2_1 (qe2: a pessoa com quem voce teve sua primeira relacao sexual er				8888	recusa
ageSex_1	298	RECODE of qe1_1 (qe1: com que idade voce teve a sua primeira relacao sexual?)			f_casu_cam_12_1	0	não usa sempre
ageSex_2	299	RECODE of qe1_1 (qe1: com que idade voce teve a sua primeira relacao sexual?)				1	usa sempre
casu_sex_12m	300	RECODE of qe14_1 (qe14: 12m - com quantos(as) parceiros(as) casuais voce teve re				5555	não casual
casu_12_tem	301	RECODE of qe14_1 (qe14: 12m - com quantos(as) parceiros(as) casuais voce teve re				6666	não casual (homem/mulher)
cod_qe37_1	302	RECODE of qe37_1 (qe37 - 6 meses, ao todo quantos(as) parceiros(as) sexuais voc				7777	nd
par_sex6_tem	303	RECODE of qe37_1 (qe37 - 6 meses, ao todo quantos(as) parceiros(as) sexuais voc				8888	recusa
chance_hiv	304	RECODE of qb17_1 (qb17: quais sao as suas chances de se infectar com o virus da			qe15_1	5555	não casual
chan_hiv	305	RECODE of qb17_1 (qb17: quais sao as suas chances de se infectar com o virus da				5556	não casual travesti
qk19_1_rev	306	RECODE of qk19_1 (qk19: as pessoas estao usando menos preservativo por causa das				6666	nao sabe/ nao lembra
qkq9_q_re	307	RECODE of qk19_1 (qk19: as pessoas estao usando menos preservativo por causa das				7777	nd
local_1	308	local de encontro				8888	recusa
foi_local	309	qe89: no ultimo mes, voce foi a algum lugar ou utilizou algum servico para encon			qe16_1	5555	não casual
bar	310	qe90(a): bares gays				5556	não casual homem
boate	311	qe90(b): boates				6666	nao sabe/ nao lembra
roows	312	qe90(c): dark rooms				7777	nd
sauna	313	qe90(d): saunas				8888	recusa
cinema	314	qe90(e): cinemas			qe17_1	5555	não casual
banheiro	315	qe90(f): banheiros publicos				5556	não casual mulher
festa	316	qe90(g): festas				6666	nao sabe/ nao lembra
cas	317	qe90(h): casa de amigos				7777	nd
internet	318	qe90(i): usou a internet				8888	recusa
telfone	319	qe90(j): usou o telefone, 'tele gls' ou 'amizade'			qe18_1	0	nenhuma das vezes
outro	320	qe90(k): outro lugar				1	menos da metade das vezes
know_HIV	321	RECODE of number_know (ways of transmission HIV)				2	mais da metade das vezes
know_hiv1	322	RECODE of number_know (ways of transmission HIV)				3	todas as vezes
localtest_2	323	RECODE of qb4_1 (qb4: em que local voce fez o ultimo teste para aids?)				5555	não casual homem
timetest	324	RECODE of qb6_1 (qb6: quantos dias voce esperou para que o resultado do ultimo t				6666	não casual
motivtest	325	RECODE of qb5_1 (qb5: qual foi o principal motivo para voce ter feito o ultimo t				7777	nd
qk1_1_c	326	RECODE of qk1_1 (qk1: alguem pode pegar o virus da aids se for picada por um ins				8888	recusa
qk2_1_c	327	RECODE of qk2_1 (qk2: alguem poder pegar o virus da aids se usar banheiros publi			q19_1	0	nao
qk2_1_c1	328	RECODE of qk2_1 (qk2: alguem poder pegar o virus da aids se usar banheiros publi				1	sim
qk3_1_c	329	RECODE of qk3_1 (qk3: alguem pode pegar o virus da aids se compartilhar seringa				5555	não casual
qk4_1_c	330	RECODE of qk4_1 (qk4: alguem pode pegar o virus da aids se nao usar preservativo				5556	não casual homem
qk4_1_c1	331	RECODE of qk4_1 (qk4: alguem pode pegar o virus da aids se nao usar preservativo				6666	nao sabe/nao lembra
qk13_1_c	332	RECODE of qk13_1 (qk13: o risco de transmissao da aids reduz se tiver relacões s				7777	nd
qk14_1_c	333	RECODE of qk14_1 (qk14: alguem com aparencia saudavel pode estar infectada pelo				8888	recusa
qk14_1_c1	334	RECODE of qk14_1 (qk14: alguem com aparencia saudavel pode estar infectada pelo			qe20_1	0	nenhuma das vezes
qk15_1_c	335	RECODE of qk15_1 (qk15: alguem pode se infectar com o virus da aids compartilhan				1	menos da metade das vezes
qk16_1_c	336	RECODE of qk16_1 (qk16: o risco de uma gravida hiv+ passar o virus para o bebe e				2	mais da metade das vezes
qk16_1_c1	337	RECODE of qk16_1 (qk16: o risco de uma gravida hiv+ passar o virus para o bebe e				3	todas as vezes
qk18_1_c	338	RECODE of qk18_1 (qk18: o risco de uma pessoa com o hiv de transmitir o virus pa				5555	não casual mulher
qk18_1_c1	339	RECODE of qk18_1 (qk18: o risco de uma pessoa com o hiv de transmitir o virus pa				6666	não casual
number_correct	340	ways of transmission HIV				7777	nd
number_know	341	ways of transmission HIV				8888	recusa
n_know	342	ways of transmission HIV			qe21_1	0	nao
alcoolfreq	343	RECODE of qf1_1 (qf1: com que frequencia voce consome bebidas alcoolicas?				1	sim
qf12_1_rev	344	RECODE of qf12_1 (qf12: (6 meses) quantas vezes voce fumou maconha?)				5555	não casual mulher
number_violence	345	<none>				6666	não casual
tes_rap	346	fez o teste anti-hiv na pesquisa				7777	nd
test_rap1	347	fez o teste anti-hiv na pesquisa				8888	recusa
test_ant	348	qb1: ja fez o teste para aids alguma vez na vida?			comerc_12	0	nao
test_ant_1	349	qb1: ja fez o teste para aids alguma vez na vida?				1	sim
n_encont	350	N�de locais de encontro (bares, boates, sauna, cinema)				6666	nao sabe/nao lembra
N_ENCONT1	351	N�de locais de encontro (bares, boates, sauna, cinema)				7777	nd
n_loca1	352	No ultimo mes, voce foi a algum lugar ou utilizou algum servico para encontro?				8888	recusa
n_encot2	353	No ultimo m�, voc�procurou parceiros em bares, boates, sauna, cinema?			qe22_1	0	nao
crak	354	(6 meses) quantas vezes voce fumou crack ou merla?				1	sim
crack1	355	(6 meses) quantas vezes voce fumou crack ou merla?				5555	não comercial
agre	356	(alguma vez) alguem te agrediu verbalmente/f�icamente/sexualmente?				7777	nd
agre1	357	(alguma vez) alguem te agrediu verbalmentef�icamente/sexualmente?				8888	recusa
agr_verbal	358	(alguma vez) alguem te xingou/humilhou por causa de sua orientacao sexual?			qe23_1	5555	sem comercial
agr_fisica	359	(alguma vez) alguem te agrediu fisicamente por causa de sua orientacao sexu				5556	não recebe
agr_sexual	360	(alguma vez) alguem te forcou a ter relacões sexuais contra a sua vontade?				7777	nd
casu_12m	361	RECODE of qe14_1 (qe14: 12m - com quantos(as) parceiros(as) casuais voce teve re				8888	recusa
camis_pri_rela	362	Voces usaram camisinha nesta primeira relacao sexual?			qe24_1	5555	sem comercial
comerc_12m	363	12m - pratica de sexo comercial				5556	não recebe
cam_h_com_12	364	12m_ comercial homem recebeu - com que frequencia usaram camisinha				5557	não recebe travesti
cam_m_casu_12	365	12 m casual mulher- com que frequencia voces usaram camisinha?				7777	nd
criterio_5cl	366	criterio brasil (5 categorias)				8888	recusa
					qe25_1	5555	sem comercial
						5556	não recebe
						5557	não recebe homem
						7777	nd
						8888	recusa
					qe26_1	5555	sem comercial
						5556	não recebe
						5557	não recebe mulher
						7777	nd
						8888	recusa
					qe27_1	0	nenhuma das vezes
						1	menos da metade das vezes
						2	mais da metade das vezes
						3	todas as vezes
						5555	sem comercial
						5556	sem comercial que recebeu
						5557	não recebe de homem
						7777	nd
						8888	recusa
					qe28_1	0	nenhuma das vezes
						1	menos da metade das vezes
						2	mais da metade das vezes
						3	todas as vezes
						5555	sem comercial
						5556	sem comercial que recebeu
						5557	não recebe de mulher
						7777	nd
						8888	recusa
					qe29_1	0	nao
						1	sim
						6666	nao sabe/nao lembra
						7777	nd
						8888	recusa
					parceiro_6m	0	não
						1	sim
						5555	não fixo, nd-casual, não comercial
						5556	não fixo, nd-casual, nd- comercial
						5557	nd fixo, nd-casual, não- comercial
						7777	nd
						8888	recusa
					qe37_1	7777	nd
						8888	recusa
					qe38_1	7777	nd
						8888	recusa
					qe39_1	7777	nd
						8888	recusa
					qe40_1	7777	nd
						8888	recusa
					qe41_1	5555	sem fixo
						7777	nd
						8888	recusa
					qe42_1	5555	sem fixo
						5556	sem fixo travesti
						6666	nao sabe/ nao lembra
						7777	nd
						8888	recusa
					qe43_1	5555	sem fixo
						5556	sem fixo homem
						6666	nao sabe/ nao lembra
						7777	nd
						8888	recusa
					qe44_1	5555	sem fixo
						5556	sem fixo mulher
						6666	nao sabe/ nao lembra
						7777	nd
						8888	recusa
					qe45_1	0	nao fez sexo anal receptivo
						1	sempre
						2	na maioria das vezes
						3	algumas vezes
						4	raramente
						5	nunca
						5555	sem fixo
						5556	sem fixo travesti
						7777	nd
						8888	recusa
					qe46_1	0	nao fez sexo anal insertivo
						1	sempre
						2	na maioria das vezes
						3	algumas vezes
						4	raramente
						5	nunca
						5555	sem fixo
						5556	sem fixo travesti
						7777	nd
						8888	recusa
					qe47_1	0	nao fez sexo vaginal
						1	sempre
						2	na maioria das vezes
						3	algumas vezes
						4	raramente
						5	nunca
						5555	sem fixo
						5556	sem fixo mulher
						7777	nd
						8888	recusa
					qe48_1	0	nao fez sexo anal
						1	sempre
						2	na maioria das vezes
						3	algumas vezes
						4	raramente
						5	nunca
						5555	sem fixo
						5556	sem fixo mulher
						7777	nd
						8888	recusa
					qe49_1	0	nao
						1	sim
						7	sem sexo vag/anal
						5555	sem fixo
						5556	sem fixo mulher
						6666	nao sabe/nao lembra
						7777	nd
						8888	recusa
					qe50_1	0	sabia que ela(e) tinha o virus da aids
						1	sabia que ela(e) nao tinha o virus da aids
						2	nao sabia se ela(e) tinha ou nao o virus da aids
						7	sem sexo vaginal/anal
						5555	sem fixo
						5556	sem fixo mulher
						7777	nd
						8888	recusa
					qe51_1	0	nao fez sexo oral
						1	sempre
						2	na maioria das vezes
						3	algumas vezes
						4	raramente
						5	nunca
						5555	sem fixo
						5556	sem fixo homem
						7777	nd
						8888	recusa
					qe52_1	0	nao fez sexo anal receptivo
						1	sempre
						2	na maioria das vezes
						3	algumas vezes
						4	raramente
						5	nunca
						5555	sem fixo
						5556	sem fixo homem
						7777	nd
						8888	recusa
					qe53_1	0	nao fez sexo anal insertivo
						1	sempre
						2	na maioria das vezes
						3	algumas vezes
						4	raramente
						5	nunca
						5555	sem fixo
						5556	sem fixo homem
						7777	nd
						8888	recusa
					qe54_1	0	nao
						1	sim
						7	sem relação receptiva
						5555	sem fixo
						5556	sem fixo homem
						6666	nao sabe/nao lembra
						7777	nd
						8888	recusa
					qe55_1	0	nao
						1	sim
						7	sem relação insertiva
						5555	sem fixo
						5556	sem fixo homem
						6666	nao sabe/nao lembra
						7777	nd
						8888	recusa
					qe56_1	0	sabia que ela(e) tinha o virus da aids
						1	sabia que ela(e) nao tinha o virus da aids
						2	nao sabia se ela(e) tinha ou nao o virus da aids
						5555	sem fixo
						5556	sem fixo homem
						7777	nd
						8888	recusa
					qe57_1	5555	sem casual
						7777	nd
						8888	recusa
					qe58_1	5555	sem casual
						5556	sem casual travesti
						6666	nao sabe/ nao lembra
						7777	nd
						8888	recusa
					qe59_1	5555	sem casual
						5556	sem casual homem
						6666	nao sabe/ nao lembra
						7777	nd
						8888	recusa
					qe60_1	5555	sem casual
						5556	sem casual mulher
						6666	nao sabe/ nao lembra
						7777	nd
						8888	recusa
					qe61_1	0	nao fez sexo anal receptivo
						1	sempre
						2	na maioria das vezes
						3	algumas vezes
						4	raramente
						5	nunca
						5555	sem casual
						5556	sem casual travesti
						7777	nd
						8888	recusa
					qe62_1	0	nao fez sexo anal insertivo
						1	sempre
						2	na maioria das vezes
						3	algumas vezes
						4	raramente
						5	nunca
						5555	sem casual
						5556	sem casual travesti
						7777	nd
						8888	recusa
					qe63_1	0	nao fez sexo vaginal
						1	sempre
						2	na maioria das vezes
						3	algumas vezes
						4	raramente
						5	nunca
						5555	sem casual
						5556	sem casual mulher
						7777	nd
						8888	recusa
					qe64_1	0	nao fez sexo anal
						1	sempre
						2	na maioria das vezes
						3	algumas vezes
						4	raramente
						5	nunca
						5555	sem casual
						5556	sem casual mulher
						7777	nd
						8888	recusa
					qe65_1	0	nao
						1	sim
						5555	sem casual
						5556	sem casual mulher
						7777	nd
						8888	recusa
					qe66_1	0	sabia que ela(e) tinha o virus da aids
						1	sabia que ela(e) nao tinha o virus da aids
						2	nao sabia se ela(e) tinha ou nao o virus da aids
						5555	sem casual
						5556	sem casual mulher
						7777	nd
						8888	recusa
					qe67_1	0	nao fez sexo oral
						1	sempre
						2	na maioria das vezes
						3	algumas vezes
						4	raramente
						5	nunca
						5555	sem casual
						5556	sem casual homem
						7777	nd
						8888	recusa
					qe68_1	0	nao fez sexo anal receptivo
						1	sempre
						2	na maioria das vezes
						3	algumas vezes
						4	raramente
						5	nunca
						5555	sem casual
						5556	sem casual homem
						7777	nd
						8888	recusa
					qe69_1	0	nao fez sexo anal insertivo
						1	sempre
						2	na maioria das vezes
						3	algumas vezes
						4	raramente
						5	nunca
						5555	sem casual
						5556	sem casual homem
						7777	nd
						8888	recusa
					qe70_1	0	nao
						1	sim
						3	sem sexo anal receptivo
						5555	sem casual
						5556	sem casual homem
						7777	nd
						8888	recusa
					qe71_1	0	nao
						1	sim
						3	sem sexo anal insertivo
						5555	sem casual
						5556	sem casual homem
						7777	nd
						8888	recusa
					qe72_1	0	sabia que ela(e) tinha o virus da aids
						1	sabia que ela(e) nao tinha o virus da aids
						2	nao sabia se ela(e) tinha ou nao o virus da aids
						5555	sem casual
						5556	sem casual homem
						7777	nd
						8888	recusa
					q73_1	5555	sem comercial
						7777	nd
						8888	recusa
					qe74_1	5555	sem comercial
						5556	sem comercial travesti
						7777	nd
						8888	recusa
					qe75_1	5555	sem parceiro comercial
						5556	sem comercial homem
						6666	nao sabe/ nao lembra
						7777	nd
						8888	recusa
					qe76_1	5555	sem comercial
						5556	sem comercial mulher
						6666	nao sabe/ nao lembra
						7777	nd
						8888	recusa
					qe77_1	0	nao fez sexo anal receptivo
						1	sempre
						2	na maioria das vezes
						3	algumas vezes
						4	raramente
						5	nunca
						5555	sem comercial
						5556	sem comercial travesti
						7777	nd
						8888	recusa
					qe78_1	0	nao fez sexo anal insertivo
						1	sempre
						2	na maioria das vezes
						3	algumas vezes
						4	raramente
						5	nunca
						5555	sem comercial
						5556	sem comercial travesti
						7777	nd
						8888	recusa
					qe79_1	0	nao fez sexo vaginal
						1	sempre
						2	na maioria das vezes
						3	algumas vezes
						4	raramente
						5	nunca
						5555	sem comercial
						5556	sem comercial mulher
						7777	nd
						8888	recusa
					qe80_1	0	nao fez sexo anal
						1	sempre
						2	na maioria das vezes
						3	algumas vezes
						4	raramente
						5	nunca
						5555	sem comercia
						5556	sem comercial mulher
						7777	nd
						8888	recusa
					qe81_1	0	nao
						1	sim
						5555	sem comercial
						5556	sem comercial mulher
						6666	nao sabe/nao lembra
						7777	nd
						8888	recusa
					qe82_1	0	sabia que ela(e) tinha o virus da aids
						1	sabia que ela(e) nao tinha o virus da aids
						2	nao sabia se ela(e) tinha ou nao o virus da aids
						5555	sem comercial
						5556	sem comercial mulher
						7777	nd
						8888	recusa
					qe83_1	0	nao fez sexo oral
						1	sempre
						2	na maioria das vezes
						3	algumas vezes
						4	raramente
						5	nunca
						5555	sem parceiro comercial
						5556	sem comercio homem
						7777	nd
						8888	recusa
					qe84_1	0	nao fez sexo anal receptivo
						1	sempre
						2	na maioria das vezes
						3	algumas vezes
						4	raramente
						5	nunca
						5555	sem parceiro comercial
						5556	sem comercio homem
						7777	nd
						8888	recusa
					qe85_1	0	nao fez sexo anal insertivo
						1	sempre
						2	na maioria das vezes
						3	algumas vezes
						4	raramente
						5	nunca
						5555	sem parceiro comercial
						5556	sem comercio homem
						7777	nd
						8888	recusa
					qe86_1	0	nao
						1	sim
						7	sem sexo anal receptivo
						5555	sem parceiro comercial
						5556	sem comercial homem
						7777	nd
						8888	recusa
					qe87_1	0	nao
						1	sim
						7	sem sexo anal insertivo
						5555	sem parceiro comercial
						5556	sem comercial homem
						7777	nd
						8888	recusa
					qe88_1	0	sabia que ela(e) tinha o virus da aids
						1	sabia que ela(e) nao tinha o virus da aids
						2	nao sabia se ela(e) tinha ou nao o virus da aids
						6	sem parceiro
						5555	sem parceiro comercial
						5556	sem comercial homem
						7777	nd
						8888	recusa
					qe89_1	0	nao
						1	sim
						6666	nao sabe/nao lembra
						7777	nd
						8888	recusa
					qe90a_1	0	nao
						1	sim
						6666	nao procurou
						7777	nd
						8888	recusa
					qe90b_1	0	nao
						1	sim
						6666	nao procurou
						7777	nd
						8888	recusa
					qe90c_1	0	nao
						1	sim
						6666	nao procurou
						7777	nd
						8888	recusa
					qe90d_1	0	nao
						1	sim
						6666	nao procurou
						7777	nd
						8888	recusa
					qe90e_1	0	nao
						1	sim
						6666	nao procurou
						7777	nd
						8888	recusa
					qe90f_1	0	nao
						1	sim
						6666	nao procurou
						7777	nd
						8888	recusa
					qe90g_1	0	nao
						1	sim
						6666	nao procurou
						7777	nd
						8888	recusa
					qe90h_1	0	nao
						1	sim
						6666	nao procurou
						7777	nd
						8888	recusa
					qe90i_1	0	nao
						1	sim
						6666	nao procurou
						7777	nd
						8888	recusa
					qe90j_1	0	nao
						1	sim
						6666	nao procurou
						7777	nd
						8888	recusa
					qe90k_1	0	nao
						1	sim
						6666	nao procurou
						7777	nd
						8888	recusa
					qe35_1	0	concorda
						1	discorda
						6666	nao sabe
						7777	nd
						8888	recusa
					qe36_1	0	nao
						1	sim
						6666	nao sabe/nao lembra
						7777	nd
						8888	recusa
					qf1_1	0	nunca
						1	uma vez por mes ou menos
						2	2 a 4 vezes por mes
						3	2 a 3 vezes por semana
						4	4 ou mais vezes por semana
						7777	nd
						8888	recusa
					qf2_1	0	0 ou 1 dose
						1	2 ou 3 doses
						2	4 ou 5 doses
						3	6 ou 7 doses
						4	8 doses ou mais
						7777	nd
						8888	recusa
					qf12_1	0	nenhuma vez
						1	uma vez por mes ou menos
						2	+- uma vez por semana
						3	varias vezes por semana
						4	todos os dias
						7777	nd
						8888	recusa
					qf13_1	0	sempre
						1	na maioria das vezes
						2	algumas vezes
						3	raramente
						4	nunca
						5555	não usa
						7777	nd
						8888	recusa
					qf14_1	0	nenhuma vez
						1	uma vez por mes ou menos
						2	+- uma vez por semana
						3	varias vezes por semana
						4	todos os dias
						7777	nd
						8888	recusa
					qf15_1	0	sempre
						1	na maioria das vezes
						2	algumas vezes
						3	raramente
						4	nunca
						5555	não usa
						7777	nd
						8888	recusa
					qf16_1	0	nenhuma vez
						1	uma vez por mes ou menos
						2	+- uma vez por semana
						3	varias vezes por semana
						4	todos os dias
						7777	nd
						8888	recusa
					qf17_1	0	sempre
						1	na maioria das vezes
						2	algumas vezes
						3	raramente
						4	nunca
						5555	não usa
						7777	nd
						8888	recusa
					qf18_1	0	nenhuma vez
						1	uma vez por mes ou menos
						2	+- uma vez por semana
						3	varias vezes por semana
						4	todos os dias
						7777	nd
						8888	recusa
					qf19_1	0	sempre
						1	na maioria das vezes
						2	algumas vezes
						3	raramente
						4	nunca
						5555	não usa
						7777	nd
						8888	recusa
					qf20_1	0	nenhuma vez
						1	uma vez por mes ou menos
						2	+- uma vez por semana
						3	varias vezes por semana
						4	todos os dias
						7777	nd
						8888	recusa
					qf21_1	0	sempre
						1	na maioria das vezes
						2	algumas vezes
						3	raramente
						4	nunca
						5555	não usa
						7777	nd
						8888	recusa
					qf22_1	0	nenhuma vez
						1	uma vez por mes ou menos
						2	+- uma vez por semana
						3	varias vezes por semana
						4	todos os dias
						7777	nd
						8888	recusa
					qf23_1	0	sempre
						1	na maioria das vezes
						2	algumas vezes
						3	raramente
						4	nunca
						5555	não cheira
						7777	nd
						8888	recusa
					qf24_1	0	nenhuma vez
						1	uma vez por mes ou menos
						2	+- uma vez por semana
						3	varias vezes por semana
						4	todos os dias
						65	medo que outras pessoas saibam que estou participando do pro
						66	medo que outras pessoas saibam que sou gay/homossexual
						67	medo que outras pessoas saibam os resultados dos meus exames
						68	muito ocupado (a), sem tempo
						69	n\'e3o tem interesse em participar
						70	outro motivo. qual?
						7777	nd
						8888	recusa
					qf25_1	0	sempre
						1	na maioria das vezes
						2	algumas vezes
						3	raramente
						4	nunca
						5555	não injeta
						7777	nd
						8888	recusa
					qf26_1	0	nenhuma vez
						1	uma vez por mes ou menos
						2	+- uma vez por semana
						3	varias vezes por semana
						4	todos os dias
						65	medo que outras pessoas saibam que estou participando do pro
						66	medo que outras pessoas saibam que sou gay/homossexual
						67	medo que outras pessoas saibam os resultados dos meus exames
						68	muito ocupado (a), sem tempo
						69	n\'e3o tem interesse em participar
						70	outro motivo. qual?
						7777	nd
						8888	recusa
					qf27_1	0	sempre
						1	na maioria das vezes
						2	algumas vezes
						3	raramente
						4	nunca
						5555	não injeta
						7777	nd
						8888	recusa
					qg1b_1	0	nao
						1	sim
						6666	nao sabe/nao lembra
						7777	nd
						8888	recusa
					qg1c_1	0	nao
						1	sim
						6666	nao sabe/nao lembra
						7777	nd
						8888	recusa
					qg1d_1	0	nao
						1	sim
						6666	nao sabe/nao lembra
						7777	nd
						8888	recusa
					qg1e_1	0	nao
						1	sim
						6666	nao sabe/nao lembra
						7777	nd
						8888	recusa
					qg2a_1	0	nao
						1	sim
						5555	não discriminado
						7777	nd
						8888	recusa
					qg2b_1	0	nao
						1	sim
						5555	não discriminado
						7777	nd
						8888	recusa
					qg2c_1	0	nao
						1	sim
						5555	não discriminado
						7777	nd
						8888	recusa
					qg2d_1	0	nao
						1	sim
						5555	não discriminado
						7777	nd
						8888	recusa
					qg2e_1	0	nao
						1	sim
						5555	não discriminado
						7777	nd
						8888	recusa
					qg2f_1	0	nao
						1	sim
						5555	não discriminado
						7777	nd
						8888	recusa
					qg2g_1	0	nao
						1	sim
						5555	não discriminado
						7777	nd
						8888	recusa
					qg2h_1	0	nao
						1	sim
						5555	não discriminado
						7777	nd
						8888	recusa
					qg3_vida	0	nao
						1	sim
						7777	nd
						8888	recusa
					qg5_vida	0	nao
						1	sim
						6666	nao sabe/nao lembra
						7777	nd
						8888	recusa
					qg7a_1	0	nao
						1	sim
						5555	nunca foi agredido
						7777	nd
						8888	recusa
					qg7b_1	0	nao
						1	sim
						5555	nunca foi agredido
						7777	nd
						8888	recusa
					qg7c_1	0	nao
						1	sim
						5555	nunca foi agredido
						7777	nd
						8888	recusa
					qg7d_1	0	nao
						1	sim
						5555	nunca foi agredido
						7777	nd
						8888	recusa
					qg7e_1	0	nao
						1	sim
						5555	nunca foi agredido
						7777	nd
						8888	recusa
					qg7f_1	0	nao
						1	sim
						5555	nunca foi agredido
						7777	nd
						8888	recusa
					qg7g_1	0	nao
						1	sim
						5555	nunca foi agredido
						7777	nd
						8888	recusa
					qg7h_1	0	nao
						1	sim
						5555	nunca foi agredido
						7777	nd
						8888	recusa
					qg8_vida	0	nao
						1	sim
						6666	nao sabe/nao lembra
						7777	nd
						8888	recusa
					qg9_1	5555	nunca foi forçado na vida
						7777	nd
						8888	recusa
					qg10_1	5555	nunca foi forçado na vida
						7777	nd
						8888	recusa
					qg11_1	5555	nunca foi forçado na vida
						7777	nd
						8888	recusa
					qg11a_1	0	nao
						1	sim
						5555	nunca foi forçado na vida
						7777	nd
						8888	recusa
					qg11b_1	0	nao
						1	sim
						5555	nunca foi forçado na vida
						7777	nd
						8888	recusa
					qg11c_1	0	nao
						1	sim
						5555	nunca foi forçado na vida
						7777	nd
						8888	recusa
					qg11d_1	0	nao
						1	sim
						5555	nunca foi forçado na vida
						7777	nd
						8888	recusa
					qg11e_1	0	nao
						1	sim
						5555	nunca foi forçado na vida
						7777	nd
						8888	recusa
					qg11f_1	0	nao
						1	sim
						5555	nunca foi forçado na vida
						7777	nd
						8888	recusa
					qg11g_1	0	nao
						1	sim
						5555	nunca foi forçado na vida
						7777	nd
						8888	recusa
					qg11h_1	0	nao
						1	sim
						5555	nunca foi forçado na vida
						7777	nd
						8888	recusa
					qg4_12m	0	não
						1	sim
						7777	nd
						8888	recusa
					qg4_1	0	nenhuma vez em 12 m
						1	uma vez
						2	poucas vezes
						3	muitas vezes
						5555	nenhuma vez na vida
						7777	nd
						8888	recusa
					qg6_12m	0	não
						1	sim
						7777	nd
						8888	recusa
					qg6_1	0	nenhuma vez em 12 meses
						1	uma vez
						2	poucas vezes
						3	muitas vezes
						5555	nenhuma vez na vida
						7777	nd
						8888	recusa
					qh1_1	0	nao
						1	sim
						6666	nao sabe/nao lembra
						7777	nd
						8888	recusa
					qh2_1	0	nao
						1	sim
						6666	nao sabe/nao lembra
						7777	nd
						8888	recusa
					qh3_1	0	nao
						1	sim
						6666	nao sabe/nao lembra
						7777	nd
						8888	recusa
					qh4_1	0	nao
						1	sim
						6666	nao sabe/nao lembra
						7777	nd
						8888	recusa
					qh5_1	0	todos
						1	a maioria deles
						2	alguns deles
						3	poucos
						4	nenhum
						7777	nd
						8888	recusa
					qh6_1	0	todos
						1	a maioria deles
						2	alguns deles
						3	poucos
						4	nenhum
						7777	nd
						8888	recusa
					qh7_1	0	todos
						1	a maioria deles
						2	alguns deles
						3	poucos
						4	nenhum
						7777	nd
						8888	recusa
					qh5_1_1	1	todos/a maioria deles
						2	alguns deles/poucos/nenhum
						7777	nd
						8888	recusa
					qh6_1_1	1	todos/a maioria deles
						2	alguns deles/poucos/nenhum
						7777	nd
						8888	recusa
					qh7_1_1	1	todos/a maioria deles
						2	alguns deles/poucos/nenhum
						7777	nd
						8888	recusa
					qj1_1	0	nao
						1	sim
						6666	nao sabe/nao lembra
						7777	nd
						8888	recusa
					qj2_1	0	nao
						1	sim
						6666	nao sabe/nao lembra
						7777	nd
						8888	recusa
					qj3_1	0	nao
						1	sim
						6666	nao sabe/nao lembra
						7777	nd
						8888	recusa
					qj4_1	0	nao
						1	sim
						6666	nao sabe/nao lembra
						7777	nd
						8888	recusa
					qj5_1	0	nao
						1	sim
						6666	nao sabe/nao lembra
						7777	nd
						8888	recusa
					qj6_1	0	nao
						1	sim
						5555	sem sint dste sífilis (não/não sabe)
						6666	nao sabe/nao lembra
						7777	nd
						8888	recusa
					qj7_1	0	posto de saude
						1	farmacia
						2	hospital publico
						3	hospital particular
						4	consultorio particular
						5	outro lugar
						5555	não procurou ajuda
						5556	sem sint dste sífilis (não/não sabe)
						7777	nd
						8888	recusa
					qj8_1	0	nao
						1	sim
						5000	nao sabe/nao lembra
						5555	não procurou ajuda
						5556	sem sint dste sífilis (não/não sabe)
						7777	nd
						8888	recusa
					qj9_1	0	nao
						1	sim
						5000	nao sabe/nao lembra
						5555	não procurou ajuda
						5556	sem sint dste sífilis (não/não sabe)
						7777	nd
						8888	recusa
					qj10_1	0	nao
						1	sim
						5000	nao sabe/nao lembra
						5555	não procurou ajuda
						5556	sem sint dste sífilis (não/não sabe)
						7777	nd
						8888	recusa
					qj11_1	0	nao
						1	sim
						5000	nao sabe/nao lembra
						5555	não procurou ajuda
						5556	sem sint dste sífilis (não/não sabe)
						7777	nd
						8888	recusa
					qj12_1	0	nao
						1	sim
						5000	nao sabe/nao lembra
						5555	não procurou ajuda
						5556	sem sint dste sífilis (não/não sabe)
						7777	nd
						8888	recusa
					qj13_1	0	nao
						1	sim
						5556	sem sint dste sífilis (não/não sabe)
						6666	nao sabe/nao lembra
						7777	nd
						8888	recusa
					qk5_1	0	nao
						1	sim
						6666	nao sabe/nao lembra
						7777	nd
						8888	recusa
					qk6_1	0	nao
						1	sim
						6666	nao sabe/nao lembra
						7777	nd
						8888	recusa
					qk7_1	0	nao
						1	sim
						6666	nao sabe/nao lembra
						7777	nd
						8888	recusa
					qk8_1	0	nao
						1	sim
						6666	nao sabe/nao lembra
						7777	nd
						8888	recusa
					qk9_1	0	nao
						1	sim
						6666	nao sabe/nao lembra
						7777	nd
						8888	recusa
					qk10_1	0	nao
						1	sim
						6666	nao sabe/nao lembra
						7777	nd
						8888	recusa
					qk11_1	0	nao
						1	sim
						6666	nao sabe/nao lembra
						7777	nd
						8888	recusa
					qk12_1	0	nao
						1	sim
						6666	nao sabe/nao lembra
						7777	nd
						8888	recusa
					qk17_1	0	concorda
						1	discorda
						6666	nao sabe
						7777	nd
						8888	recusa
					qk1_1	0	nao
						1	sim
						6666	nao sabe/nao lembra
						7777	nd
						8888	recusa
					qk2_1	0	nao
						1	sim
						6666	nao sabe/nao lembra
						7777	nd
						8888	recusa
					qk3_1	0	nao
						1	sim
						6666	nao sabe/nao lembra
						7777	nd
						8888	recusa
					qk4_1	0	nao
						1	sim
						6666	nao sabe/nao lembra
						7777	nd
						8888	recusa
					qk13_1	0	concorda
						1	discorda
						6666	nao sabe
						7777	nd
						8888	recusa
					qk14_1	0	concorda
						1	discorda
						6666	nao sabe
						7777	nd
						8888	recusa
					qk15_1	0	concorda
						1	discorda
						6666	nao sabe
						7777	nd
						8888	recusa
					qk16_1	0	concorda
						1	discorda
						6666	nao sabe
						7777	nd
						8888	recusa
					qk18_1	0	concorda
						1	discorda
						6666	nao sabe
						7777	nd
						8888	recusa
					fez_teste_hiv	0	nao
						1	sim
						6666	nao sabe/nao lembra
						7777	nd
						8888	recusa
					hiv_1	0	negativo
						1	positivo
						6666	não fez teste rápido
						7777	nd
					fez_sifilis	0	não
						1	sim
						7777	nd
					sifilis_1	0	negativo
						1	positivo
						6666	não fez o teste
						7777	nd
					qfin1_1	6666	nao sabe/ nao lembra
						7777	nd
						8888	recusa
					region	0	N
						1	NE
						2	CO
						3	SE
						4	S
					age4ca	0	<=20
						1	21-29
						2	30-39
						3	>=40
					age_4ca	1	21-29
						2	30-39
						3	>=40
						4	<=20
					cor_1	0	white
						1	mix or indie or yellow
					cor_2	1	mix or indie or yellow
						2	white
					marital	0	casado
						1	solteiro
					marital_1	1	solteiro
						2	casado
					qfin3_1_r	0	<=8
						1	9-12
						2	>=13
					qfin_3_1_4	1	9-12
						2	>=13
						3	<=8
					salario	0	no
						1	<500
						2	500-999
						3	1000-1999
						4	>=2000
					working	0	yes
						1	no
					working_1	1	no
						2	yes
					Classe_3c	0	A/B
						1	C
						2	D/E
						7777	nd
					class_3c	0	D/E
						1	C
						2	A/B
						7777	nd
					sexapp	0	man
						1	woman/man
					sexopp_1	1	woman/man
						2	man
					ident_2	0	hms
						1	bsx
						2	hts
					ident_2_1	1	bsx
						2	hts
						3	hms
					approval	0	yes
						1	indiferent
						2	disapprove
					firstsex	0	man
						1	woman
					ageSex_1	0	<=14
						1	15-19
						2	>=20
					ageSex_2	1	15-19
						2	>=20
						3	<=14
					casu_sex_12m	0	1-2
						1	3-5
						2	6-10
						3	>=11
						4	nenhum
					casu_12_tem	0	1-2
						1	3-5
						2	6-10
						3	>=11
						4a	nenhum
					cod_qe37_1	3	3+
					par_sex6_tem	3	3+
					chance_hiv	0	no risk
						1	low risk
						2	high risk
					chan_hiv	1	low risk
						2	high risk
						3	no risk
					qk19_1_rev	0	concorda
						1	discorda
						2	nao sabe
					qkq9_q_re	1	discorda
						2	nao sabe
						3	concorda
					foi_local	0	nao
						1	sim
						6666	nao sabe/nao lembra
						7777	nd
						8888	recusa
					bar	0	nao
						1	sim
						6666	nao procurou
						7777	nd
						8888	recusa
					boate	0	nao
						1	sim
						6666	nao procurou
						7777	nd
						8888	recusa
					roows	0	nao
						1	sim
						6666	nao procurou
						7777	nd
						8888	recusa
					sauna	0	nao
						1	sim
						6666	nao procurou
						7777	nd
						8888	recusa
					cinema	0	nao
						1	sim
						6666	nao procurou
						7777	nd
						8888	recusa
					banheiro	0	nao
						1	sim
						6666	nao procurou
						7777	nd
						8888	recusa
					festa	0	nao
						1	sim
						6666	nao procurou
						7777	nd
						8888	recusa
					cas	0	nao
						1	sim
						6666	nao procurou
						7777	nd
						8888	recusa
					internet	0	nao
						1	sim
						6666	nao procurou
						7777	nd
						8888	recusa
					telfone	0	nao
						1	sim
						6666	nao procurou
						7777	nd
						8888	recusa
					outro	0	nao
						1	sim
						6666	nao procurou
						7777	nd
						8888	recusa
					know_HIV	0	none/low
						1	med
						2	high
					know_hiv1	1	med
						2	high
						3	none/low
					localtest_2	0	CTA/SUS
						1	Blood
						2	Other
					timetest	0	<1d
						1	<1w
						2	<2w
						3	<1m
						4	>1m
					motivtest	0	risk
						1	routine
						2	others
					number_know	0	None
						1	low 1-4
						2	moderate 5-6
						3	High 7-9
						4	Non-response
					n_know	1	low =< 4
						2	moderate 5-6
						3	High 7-9
						4a	Non-response
					alcoolfreq	0	no
						1	<= 1w
						2	>=2w
					qf12_1_rev	0	no
						1	<=1w
						2	>=2w
					tes_rap	0	nao
						1	sim
						6666	nao sabe/nao lembra
						7777	nd
						8888	recusa
					test_rap1	1	sim
						2	nao
						7777	nd
						8888	recusa
					test_ant	0	nao
						1	sim
						7777	nd
						8888	recusa
					test_ant_1	1	sim
						2	nao
						7777	nd
						8888	recusa
					N_ENCONT1	3	3 ou mais
					n_loca1	0	nao
						1	sim
						6666	nao sabe/nao lembra
						7777	nd
						8888	recusa
					n_encot2	0	N�
						1	Sim
					crak	0	nenhuma vez
						1	uma vez por mes ou menos
						2	+- uma vez por semana
						3	varias vezes por semana
						4	todos os dias
						7777	nd
						8888	recusa
					crack1	0	nenhuma vez
						1	uma vez por mes ou menos
						2	uma vez por semana ou mais
						7777	nd
						8888	recusa
					agre1	0	nao
						1	sim
						7777	nd
						8888	recusa
					agr_verbal	0	nao
						1	sim
						7777	nd
						8888	recusa
					agr_fisica	0	nao
						1	sim
						6666	nao sabe/nao lembra
						7777	nd
						8888	recusa
					agr_sexual	0	nao
						1	sim
						6666	nao sabe/nao lembra
						7777	nd
						8888	recusa
					casu_12m	0	1-2
						1	3-5
						3	>=11
						4	nenhum
						5	6-10
					camis_pri_rela	0	nao
						1	sim
						6666	nao sabe/nao lembra
						7777	nd
						8888	recusa
					comerc_12m	0	nao
						1	sim
						6666	nao sabe/nao lembra
						7777	nd
						8888	recusa
					cam_h_com_12	0	nenhuma das vezes
						1	menos da metade das vezes
						2	mais da metade das vezes
						3	todas as vezes
						5555	sem comercial
						5556	sem comercial que recebeu
						5557	não recebe de homem
						7777	nd
						8888	recusa
					cam_m_casu_12	0	nenhuma das vezes
						1	menos da metade das vezes
						2	mais da metade das vezes
						3	todas as vezes
						5555	não casual mulher
						6666	não casual
						7777	nd
						8888	recusa
					criterio_5cl	0	A
						1	B
						2	C
						3	D
						4	E
						7777	nd
					a. Valor ausente
